# Supplementary material for: Interactions between the lipidome and genetic and environmental factors in autism
Source: Nat Med. 2023 Apr 19;29(4):936–49. doi: 10.1038/s41591-023-02271-1 (PMC10115648; doi:10.1038/s41591-023-02271-1)
Supplement: Supplementary file 3 — Supplementary Tables 1–25. [file 41591_2023_2271_MOESM3_ESM.xlsx]

## Sheet: Table of contents
Supplementary Table	Caption
Supplementary Table 1	Demographics of the full dataset
Supplementary Table 2	Lipidome class-species annotations of the full Baker lipidomics panel at the time of data acquisition (June 2021)
Supplementary Table 3	Variance component analysis
Supplementary Table 4	LWAS species ASD
Supplementary Table 5	LWAS species IQ/DQ
Supplementary Table 6	LWAS species sleep disruption
Supplementary Table 7	LWAS species age
Supplementary Table 8	LWAS species Tanner (genital) score
Supplementary Table 9	LWAS species BMI
Supplementary Table 10	LWAS species sex
Supplementary Table 11	LSEA results ASD
Supplementary Table 12	LSEA results IQ/DQ
Supplementary Table 13	LSEA results sleep disruption
Supplementary Table 14	LSEA results age
Supplementary Table 15	LSEA results Tanner (genital) score
Supplementary Table 16	LSEA results BMI
Supplementary Table 17	LSEA results sex
Supplementary Table 18	SMR results for lipid-trait, gene-lipid and gene-trait associations.
Supplementary Table 19	Differential abundance analysis (ANCOMv2.1) for microbiome species associated with the ASD lipidome
Supplementary Table 20	Differential abundance analysis (ANCOMv2.1) for microbiome pathways (MetaCyc) associated with the ASD lipidome
Supplementary Table 21	Differential abundance analysis (ANCOMv2.1) for microbiome species associated with the IQ/DQ lipidome
Supplementary Table 22	Differential abundance analysis (ANCOMv2.1) for microbiome pathways (MetaCyc) associated with the IQ/DQ lipidome
Supplementary Table 23	Differential abundance analysis (ANCOMv2.1) for microbiome species associated with the sleep disruption lipidome
Supplementary Table 24	Differential abundance analysis (ANCOMv2.1) for microbiome pathways (MetaCyc) associated with the sleep disruption lipidome
Supplementary Table 25	Differences in variance (Levene's test) between ASD/nonASD groups

## Sheet: ST1_Demographics
Supplementary Table 1	Demographics of the full dataset
BMI: body mass index; BMI_z: body mass index z-score; IQDQ: composite IQ/developmental quotient score; CSHQ: Childrens' Sleep Habits Questionnaire; Tanner: Tanner puberty score, VABS: Vineland Adaptive Behaviour Scale-II; BSC: Bristol Stool Chart; SNP geno: SNP genotyping; DNAm: DNA methylation
Variable	ASD	SIB	UNR
N	485	160	120
age_mean	8.06418	8.17649	7.45437
age_sd	3.90613	4.23102	3.43536
sexM	73.6082	48.125	55
BMI_z_mean	0.507336	0.462516	0.671064
BMI_z_sd	1.42948	1.46732	1.25958
BMI_raw_mean	17.9248	17.9219	17.335
BMI_raw_sd	4.30605	4.86844	2.95184
BMI_n	473	155	94
IQDQ_mean	81.9469	102.078	101.515
IQDQ_sd	24.0255	13.9024	14.9275
IQDQ_n	378	151	116
CSHQ_mean	43.9974	38.0213	37.0429
CSHQ_sd	10.2827	8.22204	6.54072
CSHQ_n	431	110	72
Tanner_mean	2.13208	2.28	1.88235
Tanner_sd	1.29318	1.52583	0.857493
Tanner_n	159	50	17
VABS_standardmotor_mean	80.1507	NA	NA
VABS_standardmotor_sd	16.5432	NA	NA
VABS_standardmotor_n	219	0	0
VABS_composite_mean	73.3095	NA	NA
VABS_composite_sd	14.8458	NA	NA
VABS_composite_n	391	0	0
BSC_mean	3.60938	3.68571	3.52542
BSC_sd	1.4266	1.29148	1.13496
BSC_n	128	70	59
SNPgeno_n	481	157	95
DNAm_n	245	122	67
microbiome_n	88	42	40
diet_n	124	60	79
storage_duration_n	485	160	120
collection_time_n	377	160	120
meds_adhd_behavioural_n	59	3	3
meds_antipsychotic_n	19	1	0
meds_anxiety_depression_n	35	1	0
meds_epilepsy_seizures_n	16	0	0
meds_cam_sleep_n	66	2	1
fishoil_DHA_n	110	8	2

## Sheet: ST2_Metabolite_Info
Supplementary Table 2	Lipidome class-species annotations of the full Baker lipidomics panel at the time of data acquisition (June 2021)
Order	Lipid species	Lipid class
1	Sph(d18:1)	Sph
2	S1P(d16:1)	S1P
3	S1P(d18:0)	S1P
4	S1P(d18:1)	S1P
5	S1P(d18:2)	S1P
6	dhCer(d18:0/16:0)	dhCer
7	dhCer(d18:0/18:0)	dhCer
8	dhCer(d18:0/20:0)	dhCer
9	dhCer(d18:0/22:0)	dhCer
10	dhCer(d18:0/24:0)	dhCer
11	dhCer(d18:0/24:1)	dhCer
12	Cer(d16:1/16:0)	Cer(d)
13	Cer(d16:1/18:0)	Cer(d)
14	Cer(d16:1/20:0)	Cer(d)
15	Cer(d16:1/22:0)	Cer(d)
16	Cer(d16:1/23:0)	Cer(d)
17	Cer(d16:1/24:0)	Cer(d)
18	Cer(d16:1/24:1)	Cer(d)
19	Cer(d17:1/16:0)	Cer(d)
20	Cer(d17:1/18:0)	Cer(d)
21	Cer(d17:1/20:0)	Cer(d)
22	Cer(d17:1/22:0)	Cer(d)
23	Cer(d17:1/23:0)	Cer(d)
24	Cer(d17:1/24:0)	Cer(d)
25	Cer(d17:1/24:1)	Cer(d)
26	Cer(d18:1/14:0)	Cer(d)
27	Cer(d18:1/16:0)	Cer(d)
28	Cer(d18:1/18:0)	Cer(d)
29	Cer(d18:1/19:0)	Cer(d)
30	Cer(d18:1/20:0)	Cer(d)
31	Cer(d18:1/21:0)	Cer(d)
32	Cer(d18:1/22:0)	Cer(d)
33	Cer(d18:1/23:0)	Cer(d)
34	Cer(d18:1/24:0)	Cer(d)
35	Cer(d18:1/24:1)	Cer(d)
36	Cer(d18:1/26:0)	Cer(d)
37	Cer(d18:2/14:0)	Cer(d)
38	Cer(d18:2/16:0)	Cer(d)
39	Cer(d18:2/18:0)	Cer(d)
40	Cer(d18:2/20:0)	Cer(d)
41	Cer(d18:2/21:0)	Cer(d)
42	Cer(d18:2/22:0)	Cer(d)
43	Cer(d18:2/23:0)	Cer(d)
44	Cer(d18:2/24:0)	Cer(d)
45	Cer(d18:2/24:1)	Cer(d)
46	Cer(d18:2/26:0)	Cer(d)
47	Cer(d19:1/16:0)	Cer(d)
48	Cer(d19:1/18:0)	Cer(d)
49	Cer(d19:1/20:0)	Cer(d)
50	Cer(d19:1/22:0)	Cer(d)
51	Cer(d19:1/23:0)	Cer(d)
52	Cer(d19:1/24:0)	Cer(d)
53	Cer(d19:1/24:1)	Cer(d)
54	Cer(d19:1/26:0)	Cer(d)
55	Cer(d20:1/22:0)	Cer(d)
56	Cer(d20:1/23:0)	Cer(d)
57	Cer(d20:1/24:0)	Cer(d)
58	Cer(d20:1/24:1)	Cer(d)
59	Cer(d20:1/26:0)	Cer(d)
60	Cer(m18:0/20:0)	Cer(m)
61	Cer(m18:0/22:0)	Cer(m)
62	Cer(m18:0/23:0)	Cer(m)
63	Cer(m18:0/24:0)	Cer(m)
64	Cer(m18:0/24:1)	Cer(m)
65	Cer(m18:1/18:0)	Cer(m)
66	Cer(m18:1/20:0)	Cer(m)
67	Cer(m18:1/22:0)	Cer(m)
68	Cer(m18:1/23:0)	Cer(m)
69	Cer(m18:1/24:0)	Cer(m)
70	Cer(m18:1/24:1)	Cer(m)
71	Cer1P(d18:1/16:0)	C1P
72	HexCer(d16:1/18:0)	HexCer
73	HexCer(d16:1/20:0)	HexCer
74	HexCer(d16:1/22:0)	HexCer
75	HexCer(d16:1/24:0)	HexCer
76	HexCer(d18:1/16:0)	HexCer
77	HexCer(d18:1/18:0)	HexCer
78	HexCer(d18:1/20:0)	HexCer
79	HexCer(d18:1/22:0)	HexCer
80	HexCer(d18:1/24:0)	HexCer
81	HexCer(d18:1/24:1)	HexCer
82	HexCer(d18:2/18:0)	HexCer
83	HexCer(d18:2/20:0)	HexCer
84	HexCer(d18:2/22:0)	HexCer
85	HexCer(d18:2/24:0)	HexCer
86	Hex2Cer(d16:1/16:0)	Hex2Cer
87	Hex2Cer(d16:1/24:1)	Hex2Cer
88	Hex2Cer(d18:1/16:0)	Hex2Cer
89	Hex2Cer(d18:1/18:0)	Hex2Cer
90	Hex2Cer(d18:1/20:0)	Hex2Cer
91	Hex2Cer(d18:1/22:0)	Hex2Cer
92	Hex2Cer(d18:1/24:0)	Hex2Cer
93	Hex2Cer(d18:1/24:1)	Hex2Cer
94	Hex2Cer(d18:2/16:0)	Hex2Cer
95	Hex2Cer(d18:2/18:0)	Hex2Cer
96	Hex2Cer(d18:2/24:1)	Hex2Cer
97	Hex3Cer(d18:1/16:0)	Hex3Cer
98	Hex3Cer(d18:1/18:0)	Hex3Cer
99	Hex3Cer(d18:1/20:0)	Hex3Cer
100	Hex3Cer(d18:1/22:0)	Hex3Cer
101	Hex3Cer(d18:1/24:0)	Hex3Cer
102	Hex3Cer(d18:1/24:1)	Hex3Cer
103	GM3(d18:1/16:0)	GM3
104	GM3(d18:1/18:0)	GM3
105	GM3(d18:1/20:0)	GM3
106	GM3(d18:1/22:0)	GM3
107	GM3(d18:1/24:0)	GM3
108	GM3(d18:1/24:1)	GM3
109	GM3(d18:2/24:1)	GM3
110	GM1(d18:1/16:0)	GM1
111	SHexCer(d18:1/16:0(OH))	SHexCer
112	SHexCer(d18:1/16:0)	SHexCer
113	SHexCer(d18:1/24:0(OH))	SHexCer
114	SHexCer(d18:1/24:0)	SHexCer
115	SHexCer(d18:1/24:1(OH))	SHexCer
116	SHexCer(d18:1/24:1)	SHexCer
117	SM(34:3)	SM
118	SM(35:2) (b)	SM
119	SM(37:1)	SM
120	SM(37:2)	SM
121	SM(38:3) (a)	SM
122	SM(38:3) (b)	SM
123	SM(40:3) (a)	SM
124	SM(40:3) (b)	SM
125	SM(40:4)	SM
126	SM(41:0)	SM
127	SM(41:1) (a)	SM
128	SM(42:3)	SM
129	SM(42:4)	SM
130	SM(43:1)	SM
131	SM(43:2) (b)	SM
132	SM(43:2) (c)	SM
133	SM(44:1)	SM
134	SM(44:2)	SM
135	SM(44:3)	SM
136	SM(d16:1/19:0)	SM
137	SM(d16:1/23:0)/SM(d17:1/22:0)	SM
138	SM(d16:1/24:1)	SM
139	SM(d17:1/14:0)	SM
140	SM(d17:1/16:0)	SM
141	SM(d17:1/24:1)	SM
142	SM(d18:0/14:0)	SM
143	SM(d18:0/16:0)	SM
144	SM(d18:0/22:0)	SM
145	SM(d18:1/14:0)/SM(d16:1/16:0)	SM
146	SM(d18:1/16:0)	SM
147	SM(d18:1/17:0)/SM(d17:1/18:0)	SM
148	SM(d18:1/18:0)/SM(d16:1/20:0)	SM
149	SM(d18:1/20:0)/SM(d16:1/22:0)	SM
150	SM(d18:1/22:0)/SM(d16:1/24:0)	SM
151	SM(d18:1/23:0)/SM(d17:1/24:0)	SM
152	SM(d18:1/24:0)	SM
153	SM(d18:1/24:1)	SM
154	SM(d18:2/14:0)	SM
155	SM(d18:2/16:0)	SM
156	SM(d18:2/17:0)	SM
157	SM(d18:2/18:0)	SM
158	SM(d18:2/18:1)	SM
159	SM(d18:2/20:0)	SM
160	SM(d18:2/22:0)	SM
161	SM(d18:2/23:0)	SM
162	SM(d18:2/24:0)	SM
163	SM(d19:1/24:1)	SM
164	PA(34:1)	PA
165	PA(36:1)	PA
166	PA(36:2)	PA
167	PA(36:3)	PA
168	PA(36:4)	PA
169	PA(40:6)	PA
170	PC(14:0_16:0)	PC
171	PC(14:0_20:4)	PC
172	PC(14:0_22:6)	PC
173	PC(15-MHDA_18:1)	PC
174	PC(15-MHDA_18:2)	PC
175	PC(15-MHDA_20:4)	PC
176	PC(15-MHDA_22:6)	PC
177	PC(15:0_20:3)	PC
178	PC(15:0_20:4)	PC
179	PC(15:0_22:6)	PC
180	PC(16:0_16:0)	PC
181	PC(16:0_18:0)	PC
182	PC(16:0_18:1)	PC
183	PC(16:0_18:2)	PC
184	PC(16:0_18:3) (a)	PC
185	PC(16:0_18:3) (b)	PC
186	PC(16:0_20:3) (a)	PC
187	PC(16:0_20:3) (b)	PC
188	PC(16:0_20:4)	PC
189	PC(16:0_20:5)	PC
190	PC(16:0_22:6)	PC
191	PC(16:1_18:2)	PC
192	PC(16:1_20:4)	PC
193	PC(16:1_22:6)	PC
194	PC(17:0_18:1)	PC
195	PC(17:0_18:2)	PC
196	PC(17:0_20:4)	PC
197	PC(17:0_22:6)	PC
198	PC(17:1_18:2)	PC
199	PC(18:0_18:1)	PC
200	PC(18:0_18:2)	PC
201	PC(18:0_20:3)	PC
202	PC(18:0_20:4)	PC
203	PC(18:0_22:4)	PC
204	PC(18:0_22:5) (n3)/PC(20:1_20:4)	PC
205	PC(18:0_22:5) (n6)	PC
206	PC(18:0_22:6)	PC
207	PC(18:1_18:1)	PC
208	PC(18:1_18:2)	PC
209	PC(18:1_20:3)	PC
210	PC(18:1_22:6) (a)	PC
211	PC(18:1_22:6) (b)	PC
212	PC(18:2_18:2)	PC
213	PC(18:2_20:5)	PC
214	PC(20:0_20:4)	PC
215	PC(28:0)	PC
216	PC(31:0) (a)	PC
217	PC(31:0) (b)	PC
218	PC(31:1)	PC
219	PC(32:1)	PC
220	PC(32:2)	PC
221	PC(33:0) (a)	PC
222	PC(33:0) (b)	PC
223	PC(33:1)	PC
224	PC(33:2)	PC
225	PC(34:5)	PC
226	PC(35:5)	PC
227	PC(36:6) (a)	PC
228	PC(38:2)	PC
229	PC(38:4) (b)	PC
230	PC(38:5) (a)	PC
231	PC(38:5) (b)	PC
232	PC(38:6) (a)	PC
233	PC(38:7) (c)	PC
234	PC(39:5) (a)	PC
235	PC(39:5) (b)	PC
236	PC(40:7) (a)	PC
237	PC(40:8)	PC
238	PC(42:10)	PC
239	PC(42:2)	PC
240	PC(42:3)	PC
241	PC(42:4)	PC
242	PC(42:5) (a)	PC
243	PC(42:5) (b)	PC
244	PC(42:6) (a)	PC
245	PC(42:6) (b)	PC
246	PC(42:7)	PC
247	PC(42:8)	PC
248	PC(42:9)	PC
249	PC(44:12)	PC
250	PC(44:4) (a)	PC
251	PC(44:4) (b)	PC
252	PC(44:5)	PC
253	PC(O-16:0/16:0)	PC(O)
254	PC(O-16:0/20:3)	PC(O)
255	PC(O-16:0/20:4)	PC(O)
256	PC(O-16:0/22:6)	PC(O)
257	PC(O-18:0/18:1)	PC(O)
258	PC(O-18:0/18:2)	PC(O)
259	PC(O-18:0/20:4)	PC(O)
260	PC(O-18:0/22:6)	PC(O)
261	PC(O-18:1/18:1)	PC(O)
262	PC(O-18:1/18:2)	PC(O)
263	PC(O-32:1)	PC(O)
264	PC(O-32:2)	PC(O)
265	PC(O-34:1)	PC(O)
266	PC(O-34:2)	PC(O)
267	PC(O-34:4)	PC(O)
268	PC(O-35:4)	PC(O)
269	PC(O-36:0)	PC(O)
270	PC(O-36:5)	PC(O)
271	PC(O-38:5)	PC(O)
272	PC(O-40:5)	PC(O)
273	PC(O-40:7)	PC(O)
274	PC(O-42:4) (a)	PC(O)
275	PC(O-42:4) (b)	PC(O)
276	PC(O-42:5) (a)	PC(O)
277	PC(O-42:5) (b)	PC(O)
278	PC(O-42:6)	PC(O)
279	PC(O-42:7)	PC(O)
280	PC(O-42:8)	PC(O)
281	PC(O-44:6)	PC(O)
282	PC(O-44:7)	PC(O)
283	PC(O-46:7) (a)	PC(O)
284	PC(O-46:7) (b)	PC(O)
285	PC(O-46:8)	PC(O)
286	PC(P-15:0/20:4) (a)	PC(P)
287	PC(P-15:0/20:4) (b)	PC(P)
288	PC(P-16:0/14:0)	PC(P)
289	PC(P-16:0/16:0)	PC(P)
290	PC(P-16:0/16:1)	PC(P)
291	PC(P-16:0/18:0)	PC(P)
292	PC(P-16:0/18:1)	PC(P)
293	PC(P-16:0/18:2)	PC(P)
294	PC(P-16:0/18:3)	PC(P)
295	PC(P-16:0/20:4)	PC(P)
296	PC(P-16:0/20:5)	PC(P)
297	PC(P-16:0/22:6)	PC(P)
298	PC(P-17:0/20:4) (a)	PC(P)
299	PC(P-17:0/20:4) (b)	PC(P)
300	PC(P-18:0/18:2)	PC(P)
301	PC(P-18:0/20:4)	PC(P)
302	PC(P-18:0/22:5)	PC(P)
303	PC(P-18:0/22:6)	PC(P)
304	PC(P-18:1/18:1)	PC(P)
305	PC(P-18:1/22:6)	PC(P)
306	PC(P-20:0/20:4)	PC(P)
307	PC(P-35:2) (a)	PC(P)
308	PC(P-35:2) (b)	PC(P)
309	PC(P-36:3)	PC(P)
310	PC(P-38:5) (a)	PC(P)
311	PC(P-38:5) (b)	PC(P)
312	PC(P-42:5)	PC(P)
313	PC(P-44:5)	PC(P)
314	PC(P-46:8)	PC(P)
315	LPC(14:0) [sn1]	LPC
316	LPC(14:0) [sn2]	LPC
317	LPC(15-MHDA) [sn1] / LPC(17:0) [sn2]	LPC
318	LPC(15-MHDA) [sn1] [104_sn1]	LPC
319	LPC(15-MHDA) [sn2]	LPC
320	LPC(15:0) [sn1]	LPC
321	LPC(15:0) [sn2]	LPC
322	LPC(16:0) [sn1]	LPC
323	LPC(16:0) [sn2]	LPC
324	LPC(16:1) [sn1]	LPC
325	LPC(16:1) [sn2]	LPC
326	LPC(17:0) [sn1]	LPC
327	LPC(17:1) (a) [sn1] [104_sn1]	LPC
328	LPC(17:1) [sn1] (a) / LPC(17:1) [sn2] (b)	LPC
329	LPC(17:1) [sn1] (b)	LPC
330	LPC(17:1) [sn2] (a)	LPC
331	LPC(18:0) [sn1]	LPC
332	LPC(18:0) [sn2]	LPC
333	LPC(18:1) [sn1]	LPC
334	LPC(18:1) [sn2]	LPC
335	LPC(18:2) [sn1]	LPC
336	LPC(18:2) [sn2]	LPC
337	LPC(18:3) (a) [sn1] [104_sn1]	LPC
338	LPC(18:3) [sn1] (a)/LPC(18:3) [sn2] (b)	LPC
339	LPC(18:3) [sn1] (b)	LPC
340	LPC(18:3) [sn2] (a)	LPC
341	LPC(19:0) (a) [sn1] [104_sn1]	LPC
342	LPC(19:0) [sn1] (a) / LPC(19:0) [sn2] (b)	LPC
343	LPC(19:0) [sn1] (b)	LPC
344	LPC(19:0) [sn2] (a)	LPC
345	LPC(19:1) (a)	LPC
346	LPC(19:1) (b)	LPC
347	LPC(19:1) (c)	LPC
348	LPC(20:0) [sn1]	LPC
349	LPC(20:0) [sn2]	LPC
350	LPC(20:1) [sn1]	LPC
351	LPC(20:1) [sn2]	LPC
352	LPC(20:2) [sn1]	LPC
353	LPC(20:2) [sn2]	LPC
354	LPC(20:3) [sn1]	LPC
355	LPC(20:3) [sn2]	LPC
356	LPC(20:4) [sn1]	LPC
357	LPC(20:4) [sn2]	LPC
358	LPC(20:5) [sn1]	LPC
359	LPC(20:5) [sn2]	LPC
360	LPC(22:0) [sn1]	LPC
361	LPC(22:0) [sn2]	LPC
362	LPC(22:1) [sn1]	LPC
363	LPC(22:1) [sn2]	LPC
364	LPC(22:4) [sn1]	LPC
365	LPC(22:4) [sn2]	LPC
366	LPC(22:5) (n3) [sn1] [104_sn1]	LPC
367	LPC(22:5) [sn1] (n3)/LPC(22:5) [sn2] (n6)	LPC
368	LPC(22:5) [sn1] (n6)	LPC
369	LPC(22:5) [sn2] (n3)	LPC
370	LPC(22:6) [sn1]	LPC
371	LPC(22:6) [sn2]	LPC
372	LPC(24:0) [sn1]	LPC
373	LPC(24:0) [sn2]	LPC
374	LPC(26:0) [sn1]	LPC
375	LPC(26:0) [sn2]	LPC
376	LPC(O-16:0)	LPC(O)
377	LPC(O-18:0)	LPC(O)
378	LPC(O-18:1)	LPC(O)
379	LPC(O-20:0)	LPC(O)
380	LPC(O-20:1)	LPC(O)
381	LPC(O-22:0)	LPC(O)
382	LPC(O-22:1)	LPC(O)
383	LPC(O-24:0)	LPC(O)
384	LPC(O-24:1)	LPC(O)
385	LPC(O-24:2)	LPC(O)
386	LPC(P-16:0)	LPC(P)
387	LPC(P-17:0) (a)	LPC(P)
388	LPC(P-17:0) (b)	LPC(P)
389	LPC(P-18:0)	LPC(P)
390	LPC(P-18:1)	LPC(P)
391	LPC(P-20:0)	LPC(P)
392	PE(15-MHDA_18:1)	PE
393	PE(15-MHDA_18:2)	PE
394	PE(15-MHDA_20:4)	PE
395	PE(15-MHDA_22:6)	PE
396	PE(16:0_16:0)	PE
397	PE(16:0_16:1)	PE
398	PE(16:0_18:1)	PE
399	PE(16:0_18:2)	PE
400	PE(16:0_18:3) (a)	PE
401	PE(16:0_18:3) (b)	PE
402	PE(16:0_20:3)	PE
403	PE(16:0_20:4)	PE
404	PE(16:0_20:5)	PE
405	PE(16:0_22:6)	PE
406	PE(16:1_18:2)	PE
407	PE(16:1_20:4)	PE
408	PE(17:0_18:1)	PE
409	PE(17:0_18:2)	PE
410	PE(17:0_20:4)	PE
411	PE(17:0_22:6)	PE
412	PE(18:0_18:1)	PE
413	PE(18:0_18:2)	PE
414	PE(18:0_20:3) (a)	PE
415	PE(18:0_20:3) (b)	PE
416	PE(18:0_20:4)	PE
417	PE(18:0_22:4)	PE
418	PE(18:0_22:5) (n3)	PE
419	PE(18:0_22:5) (n6)	PE
420	PE(18:0_22:6)	PE
421	PE(18:1_18:1)	PE
422	PE(18:1_18:2)	PE
423	PE(18:1_22:6) (a)	PE
424	PE(18:1_22:6) (b)	PE
425	PE(20:0_20:4)	PE
426	PE(36:0)	PE
427	PE(38:5) (a)	PE
428	PE(38:5) (b)	PE
429	PE(O-16:0/18:2)	PE(O)
430	PE(O-16:0/20:3)	PE(O)
431	PE(O-16:0/20:4)	PE(O)
432	PE(O-16:0/22:4)	PE(O)
433	PE(O-16:0/22:6)	PE(O)
434	PE(O-18:0/20:4)	PE(O)
435	PE(O-18:0/22:5)	PE(O)
436	PE(O-18:0/22:6)	PE(O)
437	PE(O-18:1/18:2)	PE(O)
438	PE(O-18:1/22:6)	PE(O)
439	PE(O-34:1)	PE(O)
440	PE(O-36:5)	PE(O)
441	PE(O-38:5) (a)	PE(O)
442	PE(O-38:5) (b)	PE(O)
443	PE(P-15:0/20:4) (a)	PE(P)
444	PE(P-15:0/20:4) (b)	PE(P)
445	PE(P-15:0/22:6) (a)	PE(P)
446	PE(P-15:0/22:6) (b)	PE(P)
447	PE(P-16:0/18:1)	PE(P)
448	PE(P-16:0/18:2)	PE(P)
449	PE(P-16:0/18:3)	PE(P)
450	PE(P-16:0/20:3) (a)	PE(P)
451	PE(P-16:0/20:3) (b)	PE(P)
452	PE(P-16:0/20:4)	PE(P)
453	PE(P-16:0/20:5)	PE(P)
454	PE(P-16:0/22:4)	PE(P)
455	PE(P-16:0/22:5) (n3)	PE(P)
456	PE(P-16:0/22:5) (n6)	PE(P)
457	PE(P-16:0/22:6)	PE(P)
458	PE(P-17:0/20:4) (a)	PE(P)
459	PE(P-17:0/20:4) (b)	PE(P)
460	PE(P-17:0/22:6) (a)	PE(P)
461	PE(P-17:0/22:6) (b)	PE(P)
462	PE(P-18:0/18:1)	PE(P)
463	PE(P-18:0/18:2)	PE(P)
464	PE(P-18:0/18:3)	PE(P)
465	PE(P-18:0/20:3) (a)	PE(P)
466	PE(P-18:0/20:3) (b)	PE(P)
467	PE(P-18:0/20:4)	PE(P)
468	PE(P-18:0/20:5)	PE(P)
469	PE(P-18:0/22:4)	PE(P)
470	PE(P-18:0/22:5) (n3)	PE(P)
471	PE(P-18:0/22:5) (n6)	PE(P)
472	PE(P-18:0/22:6)	PE(P)
473	PE(P-18:1/18:1) (a)	PE(P)
474	PE(P-18:1/18:1) (b)	PE(P)
475	PE(P-18:1/18:2) (a)	PE(P)
476	PE(P-18:1/18:2) (b)	PE(P)
477	PE(P-18:1/18:3)	PE(P)
478	PE(P-18:1/20:3) (a)	PE(P)
479	PE(P-18:1/20:3) (b)	PE(P)
480	PE(P-18:1/20:4) (a)	PE(P)
481	PE(P-18:1/20:4) (b)	PE(P)
482	PE(P-18:1/20:5) (a)	PE(P)
483	PE(P-18:1/20:5) (b)	PE(P)
484	PE(P-18:1/22:4)	PE(P)
485	PE(P-18:1/22:5) (a)	PE(P)
486	PE(P-18:1/22:5) (b)	PE(P)
487	PE(P-18:1/22:6) (a)	PE(P)
488	PE(P-18:1/22:6) (b)	PE(P)
489	PE(P-19:0/20:4) (a)	PE(P)
490	PE(P-19:0/20:4) (b)	PE(P)
491	PE(P-20:0/18:1)	PE(P)
492	PE(P-20:0/18:2)	PE(P)
493	PE(P-20:0/20:4)	PE(P)
494	PE(P-20:0/22:6)	PE(P)
495	PE(P-20:1/20:4)	PE(P)
496	PE(P-20:1/22:6)	PE(P)
497	LPE(16:0) [sn1]	LPE
498	LPE(16:0) [sn2]	LPE
499	LPE(18:0) [sn1]	LPE
500	LPE(18:0) [sn2]	LPE
501	LPE(18:1) [sn1]	LPE
502	LPE(18:1) [sn2]	LPE
503	LPE(18:2) [sn1]	LPE
504	LPE(18:2) [sn2]	LPE
505	LPE(20:4) [sn1]	LPE
506	LPE(20:4) [sn2]	LPE
507	LPE(22:6) [sn1]	LPE
508	LPE(22:6) [sn2]	LPE
509	LPE(P-16:0)	LPE(P)
510	LPE(P-18:0)	LPE(P)
511	LPE(P-18:1)	LPE(P)
512	LPE(P-20:0)	LPE(P)
513	PI (38:5) (b)	PI
514	PI(15-MHDA_18:1)/PI(17:0_18:1)	PI
515	PI(15-MHDA_18:2)/PI(17:0_18:2)	PI
516	PI(15-MHDA_20:4)\PI(17:0_20:4)	PI
517	PI(16:0/16:0)	PI
518	PI(16:0_16:1)	PI
519	PI(16:0_20:3) (a)	PI
520	PI(16:0_20:3) (b)	PI
521	PI(16:0_20:4)	PI
522	PI(18:0_18:1)	PI
523	PI(18:0_20:2)	PI
524	PI(18:0_20:3) (a)	PI
525	PI(18:0_20:3) (b)	PI
526	PI(18:0_20:4)	PI
527	PI(18:0_22:4)	PI
528	PI(18:0_22:5) (n3)	PI
529	PI(18:0_22:5) (n6)	PI
530	PI(18:0_22:6)	PI
531	PI(18:1_18:2)	PI
532	PI(20:0_20:4)	PI
533	PI(34:0)	PI
534	PI(34:1)	PI
535	PI(36:2)	PI
536	PI(37:6)	PI
537	PI(38:5) (a)	PI
538	PI(38:6)	PI
539	PI(39:6)	PI
540	PIP1(38:4)	PIP1
541	LPI(18:0)	LPI
542	LPI(18:1) [sn1]	LPI
543	LPI(18:1) [sn2]	LPI
544	LPI(18:2) [sn1]	LPI
545	LPI(18:2) [sn2]	LPI
546	LPI(20:4) [sn1]	LPI
547	LPI(20:4) [sn2]	LPI
548	PS(36:1)	PS
549	PS(36:2)	PS
550	PS(38:3)	PS
551	PS(38:4)	PS
552	PS(38:5)	PS
553	PS(40:5)	PS
554	PS(40:6)	PS
555	PG(34:1)	PG
556	PG(36:1)	PG
557	PG(36:2)	PG
558	CE(14:0)	CE
559	CE(15:0)	CE
560	CE(16:0)	CE
561	CE(16:1)	CE
562	CE(16:2)	CE
563	CE(17:0)	CE
564	CE(17:1)	CE
565	CE(18:0)	CE
566	CE(18:1)	CE
567	CE(18:2)	CE
568	CE(18:3)	CE
569	CE(20:0)	CE
570	CE(20:1)	CE
571	CE(20:2)	CE
572	CE(20:3)	CE
573	CE(20:4)	CE
574	CE(20:5)	CE
575	CE(22:0)	CE
576	CE(22:1)	CE
577	CE(22:4)	CE
578	CE(22:5)	CE
579	CE(22:6)	CE
580	CE(24:0)	CE
581	CE(24:1)	CE
582	CE(24:4)	CE
583	CE(24:5)	CE
584	CE(24:6)	CE
585	COH	COH
586	DE(16:0)	DE
587	DE(18:1)	DE
588	DE(18:2)	DE
589	DE(20:4)	DE
590	DE(20:5)	DE
591	DE(22:6)	DE
592	deDE(18:2)	deDE
593	deDE(20:4)	deDE
594	methyl-CE(18:0)	methyl-CE
595	methyl-CE(18:1)	methyl-CE
596	methyl-CE(18:2)	methyl-CE
597	methyl-CE(20:4)	methyl-CE
598	methyl-CE(22:6)	methyl-CE
599	methyl-DE(18:1)	methyl-DE
600	methyl-DE(18:2)	methyl-DE
601	dimethyl-CE(18:1)	dimethyl-CE
602	dimethyl-CE(18:2)	dimethyl-CE
603	dimethyl-CE(20:4)	dimethyl-CE
604	dimethyl-CE(22:6)	dimethyl-CE
605	FA(14:0)	FFA
606	FA(15:0)	FFA
607	FA(16:0)	FFA
608	FA(16:1)	FFA
609	FA(17:1)	FFA
610	FA(18:0)	FFA
611	FA(18:1)	FFA
612	FA(18:2)	FFA
613	FA(18:3)	FFA
614	FA(20:2)	FFA
615	FA(20:3)	FFA
616	FA(20:4)	FFA
617	FA(20:5)	FFA
618	FA(22:4)	FFA
619	FA(22:5)	FFA
620	FA(22:6)	FFA
621	AC(10:0)	AC
622	AC(12:0)	AC
623	AC(12:1)	AC
624	AC(13:0)	AC
625	AC(14:0)	AC
626	AC(14:1)	AC
627	AC(14:2)	AC
628	AC(15:0) (a)	AC
629	AC(15:0) (b)	AC
630	AC(16:0)	AC
631	AC(16:1)	AC
632	AC(17:0)	AC
633	AC(18:0)	AC
634	AC(18:1)	AC
635	AC(18:2)	AC
636	AC(18:3)	AC
637	AC(20:3) (a)	AC
638	AC(20:3) (b)	AC
639	AC(20:4)	AC
640	AC(20:5)	AC
641	AC(22:5)	AC
642	AC(22:6)	AC
643	AC(24:0)	AC
644	AC(24:1) (a)	AC
645	AC(24:1) (b)	AC
646	AC(26:0)	AC
647	AC(26:1)	AC
648	AC(14:0)-OH	AC-OH
649	AC(14:1)-OH	AC-OH
650	AC(16:0)-OH	AC-OH
651	AC(16:1)-OH	AC-OH
652	AC(18:0)-OH	AC-OH
653	AC(18:1)-OH	AC-OH
654	AC(20:3)-OH	AC-OH
655	AC(22:5)-OH	AC-OH
656	AC(24:0)-OH	AC-OH
657	AC(24:1)-OH	AC-OH
658	CA	BA
659	dxCA	BA
660	DG(14:0_16:0)	DG
661	DG(14:0_18:2)	DG
662	DG(16:0_16:0)	DG
663	DG(16:0_16:1)	DG
664	DG(16:0_18:1)	DG
665	DG(16:0_18:2)	DG
666	DG(16:0_20:4)	DG
667	DG(16:0_22:5)	DG
668	DG(16:0_22:6)	DG
669	DG(16:1_18:1)	DG
670	DG(18:0_18:1)	DG
671	DG(18:0_18:2)	DG
672	DG(18:0_20:4)	DG
673	DG(18:0_22:6)	DG
674	DG(18:1_18:1)	DG
675	DG(18:1_18:2)	DG
676	DG(18:1_18:3)	DG
677	DG(18:1_20:3)	DG
678	DG(18:1_20:4)	DG
679	DG(18:1_20:5)	DG
680	DG(18:1_22:5)	DG
681	DG(18:1_22:6)	DG
682	DG(18:2_18:2)	DG
683	DG(18:2_20:4)	DG
684	DG(18:2_22:6)	DG
685	TG(48:0) [SIM]	TG(SIM)
686	TG(48:1) [SIM]	TG(SIM)
687	TG(48:2) [SIM]	TG(SIM)
688	TG(48:3) [SIM]	TG(SIM)
689	TG(49:1) [SIM]	TG(SIM)
690	TG(50:0) [SIM]	TG(SIM)
691	TG(50:1) [SIM]	TG(SIM)
692	TG(50:2) [SIM]	TG(SIM)
693	TG(50:3) [SIM]	TG(SIM)
694	TG(50:4) [SIM]	TG(SIM)
695	TG(51:0) [SIM]	TG(SIM)
696	TG(51:1) [SIM]	TG(SIM)
697	TG(51:2) [SIM]	TG(SIM)
698	TG(52:1) [SIM]	TG(SIM)
699	TG(52:2) [SIM]	TG(SIM)
700	TG(52:3) [SIM]	TG(SIM)
701	TG(52:4) [SIM]	TG(SIM)
702	TG(52:5) [SIM]	TG(SIM)
703	TG(53:2) [SIM]	TG(SIM)
704	TG(54:0) [SIM]	TG(SIM)
705	TG(54:1) [SIM]	TG(SIM)
706	TG(54:2) [SIM]	TG(SIM)
707	TG(54:3) [SIM]	TG(SIM)
708	TG(54:4) [SIM]	TG(SIM)
709	TG(54:5) [SIM]	TG(SIM)
710	TG(54:6) [SIM]	TG(SIM)
711	TG(54:7) [SIM]	TG(SIM)
712	TG(56:6) [SIM]	TG(SIM)
713	TG(56:7) [SIM]	TG(SIM)
714	TG(56:8) [SIM]	TG(SIM)
715	TG(56:9) [SIM]	TG(SIM)
716	TG(58:10) [SIM]	TG(SIM)
717	TG(58:8) [SIM]	TG(SIM)
718	TG(58:9) [SIM]	TG(SIM)
719	TG(48:0) [NL-16:0]	TG [NL]
720	TG(48:0) [NL-18:0]	TG [NL]
721	TG(48:1) [NL-16:1]	TG [NL]
722	TG(48:1) [NL-18:1]	TG [NL]
723	TG(48:2) [NL-14:0]	TG [NL]
724	TG(48:2) [NL-14:1]	TG [NL]
725	TG(48:2) [NL-16:1]	TG [NL]
726	TG(48:2) [NL-18:2]	TG [NL]
727	TG(48:3) [NL-14:0]	TG [NL]
728	TG(48:3) [NL-16:1]	TG [NL]
729	TG(48:3) [NL-18:3]	TG [NL]
730	TG(49:1) [NL-16:1]	TG [NL]
731	TG(49:1) [NL-17:1]	TG [NL]
732	TG(50:0) [NL-18:0]	TG [NL]
733	TG(50:1) [NL-14:0]	TG [NL]
734	TG(50:1) [NL-16:0]	TG [NL]
735	TG(50:1) [NL-18:1]	TG [NL]
736	TG(50:2) [NL-14:0]	TG [NL]
737	TG(50:2) [NL-16:1]	TG [NL]
738	TG(50:2) [NL-18:1]	TG [NL]
739	TG(50:2) [NL-18:2]	TG [NL]
740	TG(50:3) [NL-14:0]	TG [NL]
741	TG(50:3) [NL-14:1]	TG [NL]
742	TG(50:3) [NL-16:1]	TG [NL]
743	TG(50:3) [NL-18:2]	TG [NL]
744	TG(50:3) [NL-18:3]	TG [NL]
745	TG(50:4) [NL-14:0]	TG [NL]
746	TG(50:4) [NL-18:3]	TG [NL]
747	TG(50:4) [NL-20:4]	TG [NL]
748	TG(51:0) [NL-16:0]	TG [NL]
749	TG(51:1) [NL-17:0]	TG [NL]
750	TG(51:2) [NL-15:0]	TG [NL]
751	TG(51:2) [NL-17:0]	TG [NL]
752	TG(51:2) [NL-17:1]	TG [NL]
753	TG(52:1) [NL-18:0]	TG [NL]
754	TG(52:1) [NL-18:1]	TG [NL]
755	TG(52:2) [NL-16:0]	TG [NL]
756	TG(52:2) [NL-18:2]	TG [NL]
757	TG(52:3) [NL-16:1]	TG [NL]
758	TG(52:3) [NL-18:2]	TG [NL]
759	TG(52:4) [NL-16:1]	TG [NL]
760	TG(52:4) [NL-18:2]	TG [NL]
761	TG(52:4) [NL-18:3]	TG [NL]
762	TG(52:5) [NL-18:3]	TG [NL]
763	TG(52:5) [NL-20:4]	TG [NL]
764	TG(52:5) [NL-20:5]	TG [NL]
765	TG(53:2) [NL-17:1]	TG [NL]
766	TG(53:2) [NL-18:1]	TG [NL]
767	TG(54:0) [NL-18:0]	TG [NL]
768	TG(54:1) [NL-18:1]	TG [NL]
769	TG(54:2) [NL-18:0]	TG [NL]
770	TG(54:2) [NL-20:1]	TG [NL]
771	TG(54:3) [NL-18:1]	TG [NL]
772	TG(54:3) [NL-18:2]	TG [NL]
773	TG(54:4) [NL-18:2]	TG [NL]
774	TG(54:4) [NL-20:3]	TG [NL]
775	TG(54:5) [NL-18:3]	TG [NL]
776	TG(54:5) [NL-20:4]	TG [NL]
777	TG(54:6) [NL-18:3]	TG [NL]
778	TG(54:6) [NL-20:4]	TG [NL]
779	TG(54:6) [NL-20:5]	TG [NL]
780	TG(54:6) [NL-22:6]	TG [NL]
781	TG(54:7) [NL-20:5]	TG [NL]
782	TG(54:7) [NL-22:6]	TG [NL]
783	TG(56:6) [NL-20:4]	TG [NL]
784	TG(56:6) [NL-22:5]	TG [NL]
785	TG(56:7) [NL-20:4]	TG [NL]
786	TG(56:7) [NL-20:5]	TG [NL]
787	TG(56:7) [NL-22:5]	TG [NL]
788	TG(56:7) [NL-22:6]	TG [NL]
789	TG(56:8) [NL-20:4]	TG [NL]
790	TG(56:8) [NL-20:5]	TG [NL]
791	TG(56:8) [NL-22:6]	TG [NL]
792	TG(56:9) [NL-22:6]	TG [NL]
793	TG(58:10) [NL-22:6]	TG [NL]
794	TG(58:8) [NL-22:6]	TG [NL]
795	TG(58:9) [NL-22:6]	TG [NL]
796	TG(O-50:1) [NL-15:0]	TG(O) [NL]
797	TG(O-50:1) [NL-16:0]	TG(O) [NL]
798	TG(O-50:1) [NL-17:1]	TG(O) [NL]
799	TG(O-50:1) [NL-18:1]	TG(O) [NL]
800	TG(O-50:2) [NL-16:1]	TG(O) [NL]
801	TG(O-50:2) [NL-18:1]	TG(O) [NL]
802	TG(O-50:2) [NL-18:2]	TG(O) [NL]
803	TG(O-50:3) [NL-18:2]	TG(O) [NL]
804	TG(O-52:0) [NL-16:0]	TG(O) [NL]
805	TG(O-52:1) [NL-16:0]	TG(O) [NL]
806	TG(O-52:1) [NL-18:1]	TG(O) [NL]
807	TG(O-52:2) [NL-16:0]	TG(O) [NL]
808	TG(O-52:2) [NL-17:1]	TG(O) [NL]
809	TG(O-52:2) [NL-18:1]	TG(O) [NL]
810	TG(O-54:2) [NL-17:1]	TG(O) [NL]
811	TG(O-54:2) [NL-18:1]	TG(O) [NL]
812	TG(O-54:3) [NL-17:1]	TG(O) [NL]
813	TG(O-54:3) [NL-18:1]	TG(O) [NL]
814	TG(O-54:4) [NL-17:1]	TG(O) [NL]
815	TG(O-54:4) [NL-18:2]	TG(O) [NL]
816	Ubiquinone	Ubiquinone
817	CE(18:2) [+OH]	OxSpecies
818	CE(20:4) [+OH]	OxSpecies
819	CE(22:6) [+OH]	OxSpecies
820	LPC(18:2) [+OH]	OxSpecies
821	LPC(20:4) [+OH]	OxSpecies
822	LPC(22:6) [+OH]	OxSpecies
823	PC(34:2) [+OH]	OxSpecies
824	PC(36:4) [+OH]	OxSpecies
825	PC(38:6) [+OH]	OxSpecies

## Sheet: ST3_Variance_component
Supplementary Table 3	Variance component analysis
Data: Lipid dataset used to build the omics relatedness matrix (ORM), "*int" indicates rank-based inverse normal transform, "*rmstoragepre" indicates that storage outliers were removed from before constructing the ORM; Pheno: phenotype input into analysis; Cov: covariates included as fixed effects within the OREML model; R2: % variance explained; SE: standard error; N: number of individuals; Vari…
Data	Pheno	Cov	Source	R2	SE	N	P	Variance_pheno	P_FDR	sig	MatchCov	MatchPheno
lipids_int	age	nocov	V(O)/Vp	85.8829	1.888	758	0	16.7075			1	4
lipids_int	Tanner (genital)	nocov	V(O)/Vp	71.7455	6.9832	224	0	2.47286			1	5
lipids_int	sleep disruption (CSHQ)	nocov	V(O)/Vp	7.3245	3.8878	611	8.52007e-05	99.6252			1	3
lipids_int	IQ_DQ	nocov	V(O)/Vp	25.0333	6.8292	642	7.11043e-09	584.748			1	2
lipids_int	motor (VABS)	nocov	V(O)/Vp	4.7912	5.1366	217	0.0899535	267.538			1	8
lipids_int	BMI (z-score)	nocov	V(O)/Vp	62.6799	5.3599	715	0	2.93998			1	6
lipids_int	sex	nocov	V(O)/Vp	66.7726	4.8437	758	0	0.417571			1	7
lipids_int	protein	nocov	V(O)/Vp	28.0899	9.5651	260	1.1268e-06	2145.51			1	11
lipids_int	fats	nocov	V(O)/Vp	19.6104	9.4546	260	0.00597295	1446.2			1	12
lipids_int	carbohydrate	nocov	V(O)/Vp	23.3308	9.6236	260	0.000494135	14918.4			1	NA
lipids_int	sugars	nocov	V(O)/Vp	16.2139	8.9982	260	0.00201465	4330.74			1	13
lipids_int	cholesterol	nocov	V(O)/Vp	37.6062	9.8325	260	1.77064e-12	25355.9			1	10
lipids_int	Bristol Stool Chart	nocov	V(O)/Vp	0.3882	2.1262	258	0.413374	1.77645			1	9
lipids_int	dietPC1	nocov	V(O)/Vp	32.457	10.2339	261	1.78619e-10	2.146			1	NA
lipids_int	dietPC2	nocov	V(O)/Vp	28.984	11.5951	261	0.00406862	2.074			1	NA
lipids_int	dietPC3	nocov	V(O)/Vp	26.725	9.7515	261	9.32081e-05	1.85315			1	NA
lipids_int	dietdiversity	nocov	V(O)/Vp	35.6046	12.458	168	0.00121863	0.003902			1	NA
lipids_int_rmstoragepre	ASD	nocov	V(O)/Vp	15.1491	6.3718	694	0.000295136	0.257718			1	1
lipids_int_rmstoragepre	ASD	covdemog	V(O)/Vp	3.6126	2.6578	694	0.00468872	0.192804	0.0421985	Y	2	1
lipids_int	age	covdemog	V(O)/Vp	86.4193	1.8353	758	0	17.0687	0	Y	2	4
lipids_int	Tanner (genital)	covdemog	V(O)/Vp	71.4853	7.1293	224	5.55111e-17	2.44579	1.11e-15	Y	2	5
lipids_int	sleep disruption (CSHQ)	covdemog	V(O)/Vp	8.9718	4.4817	607	4.04917e-05	100.376	0.000567	Y	2	3
lipids_int	IQ_DQ	covdemog	V(O)/Vp	17.5211	6.1904	642	2.82295e-06	526.018	4.23e-05	Y	2	2
lipids_int	motor (VABS)	covdemog	V(O)/Vp	7.7529	6.6443	217	0.0384394	263.264	0.192	N	2	8
lipids_int	BMI (z-score)	covdemog	V(O)/Vp	63.7127	5.2791	715	0	3.00396	0	Y	2	6
lipids_int	sex	covdemog	V(O)/Vp	69.1245	4.6132	758	0	0.437279	0	Y	2	7
lipids_int	protein	covdemog	V(O)/Vp	29.0285	9.7761	260	1.15516e-06	2169.32	1.856e-05	Y	2	11
lipids_int	fats	covdemog	V(O)/Vp	20.0428	9.6309	260	0.00570158	1451.12	0.0456	Y	2	12
lipids_int	carbohydrate	covdemog	V(O)/Vp	26.323	10.0672	260	0.000223181	15231.4	0.00290135	Y	2	NA
lipids_int	sugars	covdemog	V(O)/Vp	20.3345	9.9815	260	0.000985925	4397.42	0.00985925	Y	2	13
lipids_int	cholesterol	covdemog	V(O)/Vp	38.8864	9.9406	260	2.93931e-13	23756.7	5.586e-12	Y	2	10
lipids_int	Bristol Stool Chart	covdemog	V(O)/Vp	1.4528	3.2078	255	0.284739	1.7563	0.57	N	2	9
lipids_int	dietPC1	covdemog	V(O)/Vp	32.5195	10.6781	261	2.38869e-10	2.1133	4.063e-09	Y	2	NA
lipids_int	dietPC2	covdemog	V(O)/Vp	25.3987	11.6667	261	0.0106864	1.98863	0.0642	N	2	NA
lipids_int	dietPC3	covdemog	V(O)/Vp	21.3752	9.6071	261	0.000807755	1.72438	0.009428	Y	2	NA
lipids_int	dietdiversity	covdemog	V(O)/Vp	26.8186	12.9243	168	0.00728958	0.003172	0.051027	N	2	NA
lipids_int	protein	covdemogenergy	V(O)/Vp	11.8048	7.4126	260	0.000785667	817.095			4	11
lipids_int	fats	covdemogenergy	V(O)/Vp	4.3072	4.879	260	0.122415	446.875			4	12
lipids_int	carbohydrate	covdemogenergy	V(O)/Vp	0.2955	2.2279	260	0.44234	3527.85			4	NA
lipids_int	sugars	covdemogenergy	V(O)/Vp	3.608	4.5959	260	0.155388	1565.37			4	13
lipids_int	cholesterol	covdemogenergy	V(O)/Vp	27.0818	9.6057	260	2.04933e-11	12763			4	10
lipids_int_rmstoragepre	ASD	covdemogdiet	V(O)/Vp	3.8407	5.1401	261	0.200504	0.202724			3	1
lipids_int	age	covdemogdiet	V(O)/Vp	87.0175	3.3739	261	0	16.523			3	4
lipids_int	Tanner (genital)	covdemogdiet	V(O)/Vp	53.6657	21.9754	75	0.035606	1.9902			3	5
lipids_int	sleep disruption (CSHQ)	covdemogdiet	V(O)/Vp	8.8766	7.4821	201	0.0300503	107.44			3	3
lipids_int	IQ_DQ	covdemogdiet	V(O)/Vp	0.0001	5.4209	235	0.5	408.682			3	2
lipids_int	motor (VABS)	covdemogdiet	V(O)/Vp	19.6023	17.2592	62	0.0304132	194.704			3	8
lipids_int	Bristol Stool Chart	covdemogdiet	V(O)/Vp	0.0001	2.7398	217	0.5	1.64339			3	9
lipids_int	BMI (z-score)	covdemogdiet	V(O)/Vp	64.8246	8.4498	238	1.75254e-12	3.16596			3	6
lipids_int	sex	covdemogdiet	V(O)/Vp	34.7216	11.8037	261	0.0028583	0.279524			3	7
lipids_int_rmstoragepre	ASD	covdemogtime	V(O)/Vp	2.8796	2.4667	650	0.0195261	0.200435			5	1
lipids_int	age	covdemogtime	V(O)/Vp	86.2344	2.0189	650	0	16.5857			5	4
lipids_int	Tanner (genital)	covdemogtime	V(O)/Vp	69.3746	7.9671	204	5.70099e-14	2.26183			5	5
lipids_int	sleep disruption (CSHQ)	covdemogtime	V(O)/Vp	5.5615	3.8039	510	0.00339128	98.3522			5	3
lipids_int	IQ_DQ	covdemogtime	V(O)/Vp	20.095	6.9882	582	3.8819e-05	525.374			5	2
lipids_int	motor (VABS)	covdemogtime	V(O)/Vp	3.0976	5.0034	189	0.212012	271.148			5	8
lipids_int	Bristol Stool Chart	covdemogtime	V(O)/Vp	1.8986	3.5825	253	0.249663	1.77557			5	9
lipids_int	BMI (z-score)	covdemogtime	V(O)/Vp	62.802	5.7911	608	0	3.03662			5	6
lipids_int	sex	covdemogtime	V(O)/Vp	71.4734	4.7517	650	0	0.477156			5	7

## Sheet: ST4_LWAS - ASD species
Supplementary Table 4	LWAS species ASD
Probe	OR	se	p	NMISS	OR_95low	OR_95high
Sph.d18.1.	0.864858	0.092529	0.116618	694	0.783165	1.12558
S1P.d16.1.	0.878761	0.0904431	0.153008	694	0.791839	1.12878
S1P.d18.0.	0.793205	0.0944207	0.0141423	694	0.751504	1.08812
S1P.d18.1.	0.840655	0.0932021	0.0625546	694	0.77255	1.11326
S1P.d18.2.	0.850316	0.0978833	0.0976128	694	0.769303	1.12911
dhCer.d18.0.16.0.	0.945957	0.0906416	0.539914	694	0.81727	1.16594
dhCer.d18.0.18.0.	0.974836	0.0895361	0.775918	694	0.829809	1.17871
dhCer.d18.0.20.0.	1.00717	0.0917475	0.937926	694	0.838012	1.20073
dhCer.d18.0.22.0.	0.939439	0.0934669	0.503882	694	0.81032	1.1689
dhCer.d18.0.24.0.	0.895827	0.0962961	0.253292	694	0.789373	1.15138
dhCer.d18.0.24.1.	1.04041	0.0918593	0.666307	694	0.849727	1.21805
Cer.d16.1.16.0.	0.999038	0.0889217	0.991363	694	0.839705	1.1899
Cer.d16.1.18.0.	1.01856	0.0913343	0.840418	694	0.842797	1.20563
Cer.d16.1.20.0.	1.02591	0.0908107	0.77815	694	0.846301	1.20816
Cer.d16.1.22.0.	0.973572	0.0927548	0.772771	694	0.824126	1.1855
Cer.d16.1.23.0.	0.964893	0.0908979	0.694199	694	0.823921	1.17661
Cer.d16.1.24.0.	0.947067	0.0906193	0.548401	694	0.817722	1.16648
Cer.d16.1.24.1.	1.03475	0.092	0.710409	694	0.847483	1.2155
Cer.d17.1.16.0.	0.99935	0.0904892	0.994266	694	0.837243	1.19372
Cer.d17.1.18.0.	1.02588	0.0906828	0.778156	694	0.846503	1.20784
Cer.d17.1.20.0.	0.967625	0.0890591	0.711726	694	0.827912	1.17382
Cer.d17.1.22.0.	0.954255	0.0920238	0.610873	694	0.818156	1.17355
Cer.d17.1.23.0.	0.965087	0.0904212	0.694304	694	0.824763	1.17562
Cer.d17.1.24.0.	0.927539	0.0904485	0.405616	694	0.810627	1.15559
Cer.d17.1.24.1.	1.07437	0.0940841	0.445777	694	0.857914	1.24055
Cer.d18.1.14.0.	0.838631	0.0900998	0.0507932	694	0.776449	1.10535
Cer.d18.1.16.0.	1.03603	0.0917493	0.699658	694	0.848355	1.21556
Cer.d18.1.18.0.	1.07661	0.0919372	0.422023	694	0.862312	1.23646
Cer.d18.1.19.0.	0.987747	0.0910639	0.892308	694	0.832069	1.18902
Cer.d18.1.20.0.	1.0088	0.0932866	0.925137	694	0.836075	1.2052
Cer.d18.1.21.0.	1.0423	0.0956041	0.664792	694	0.844179	1.22799
Cer.d18.1.22.0.	0.999618	0.0921139	0.996687	694	0.834678	1.19767
Cer.d18.1.23.0.	1.03355	0.091097	0.717129	694	0.848556	1.21274
Cer.d18.1.24.0.	0.999507	0.0901259	0.995636	694	0.837896	1.19295
Cer.d18.1.24.1.	1.14492	0.0967615	0.161911	694	0.877325	1.28201
Cer.d18.1.26.0.	0.872927	0.0946923	0.151229	694	0.783003	1.13493
Cer.d18.2.14.0.	0.886132	0.092918	0.193248	694	0.790871	1.13839
Cer.d18.2.16.0.	0.977762	0.0973382	0.817284	694	0.818281	1.19843
Cer.d18.2.18.0.	1.12777	0.09749	0.21744	694	0.87035	1.27545
Cer.d18.2.20.0.	1.04809	0.10009	0.638859	694	0.838804	1.24182
Cer.d18.2.21.0.	1.11384	0.0934987	0.248878	694	0.872463	1.2587
Cer.d18.2.22.0.	1.00512	0.0991371	0.958926	694	0.825232	1.21717
Cer.d18.2.23.0.	1.0207	0.0954821	0.830076	694	0.836736	1.21658
Cer.d18.2.24.0.	0.908605	0.0953116	0.314613	694	0.795778	1.15625
Cer.d18.2.24.1.	1.10912	0.103259	0.315863	694	0.854354	1.28065
Cer.d18.2.26.0.	0.82017	0.0927229	0.032515	694	0.765036	1.10036
Cer.d19.1.16.0.	0.926878	0.0909572	0.403816	694	0.809569	1.15638
Cer.d19.1.18.0.	1.00498	0.0888077	0.955378	694	0.842059	1.1927
Cer.d19.1.20.0.	1.05977	0.0897356	0.51767	694	0.860131	1.22274
Cer.d19.1.22.0.	0.939244	0.0900437	0.486363	694	0.815701	1.16098
Cer.d19.1.23.0.	0.904039	0.0905845	0.265412	694	0.801429	1.14309
Cer.d19.1.24.0.	0.890674	0.0903185	0.199887	694	0.796677	1.13513
Cer.d19.1.24.1.	1.00101	0.0898586	0.991058	694	0.838883	1.19311
Cer.d19.1.26.0.	0.927398	0.0914853	0.410013	694	0.808928	1.15786
Cer.d20.1.22.0.	0.971882	0.0908307	0.753521	694	0.826616	1.18015
Cer.d20.1.23.0.	0.882265	0.092286	0.174677	694	0.790348	1.13483
Cer.d20.1.24.0.	0.856041	0.0908681	0.0871602	694	0.78223	1.11694
Cer.d20.1.24.1.	1.05291	0.0906771	0.569658	694	0.856128	1.22155
Cer.d20.1.26.0.	0.967766	0.0909152	0.718554	694	0.824957	1.17817
Cer.m18.0.20.0.	1.02628	0.0921771	0.778417	694	0.84417	1.21159
Cer.m18.0.22.0.	0.961588	0.0898181	0.662767	694	0.824437	1.17238
Cer.m18.0.23.0.	1.07822	0.0897584	0.401467	694	0.866564	1.23199
Cer.m18.0.24.0.	0.958314	0.0904612	0.637858	694	0.82218	1.17212
Cer.m18.0.24.1.	1.10929	0.0916037	0.257522	694	0.874154	1.25181
Cer.m18.1.18.0.	0.88059	0.0965732	0.187922	694	0.783088	1.14346
Cer.m18.1.20.0.	0.95401	0.0928985	0.612295	694	0.816664	1.17543
Cer.m18.1.22.0.	0.906755	0.0938262	0.296836	694	0.797392	1.15187
Cer.m18.1.23.0.	0.926664	0.0922904	0.409218	694	0.807375	1.15929
Cer.m18.1.24.0.	0.868444	0.0921315	0.125774	694	0.785185	1.12673
Cer.m18.1.24.1.	0.984635	0.095286	0.870912	694	0.824082	1.19726
Cer1P.d18.1.16.0.	0.966608	0.0896123	0.704694	694	0.826637	1.17456
HexCer.d16.1.18.0.	1.00001	0.0902722	0.999901	694	0.837839	1.19356
HexCer.d16.1.20.0.	0.865243	0.0904299	0.109458	694	0.786546	1.12118
HexCer.d16.1.22.0.	0.912374	0.09115	0.31437	694	0.803739	1.14893
HexCer.d16.1.24.0.	0.960028	0.089469	0.648434	694	0.82442	1.17075
HexCer.d18.1.16.0.	1.04447	0.094133	0.643949	694	0.847381	1.22556
HexCer.d18.1.18.0.	0.889948	0.0915086	0.202622	694	0.79454	1.13737
HexCer.d18.1.20.0.	0.940831	0.0910207	0.5028	694	0.814738	1.16406
HexCer.d18.1.22.0.	0.929278	0.0898614	0.414368	694	0.812221	1.1552
HexCer.d18.1.24.0.	0.950133	0.0897374	0.568658	694	0.820287	1.16611
HexCer.d18.1.24.1.	1.03248	0.0880399	0.716553	694	0.853272	1.20495
HexCer.d18.2.18.0.	0.98099	0.0957191	0.841082	694	0.822058	1.19635
HexCer.d18.2.20.0.	0.924929	0.0947723	0.410267	694	0.802803	1.164
HexCer.d18.2.22.0.	0.925571	0.0949838	0.415475	694	0.802713	1.16483
HexCer.d18.2.24.0.	0.948152	0.0942181	0.57202	694	0.812378	1.17533
Hex2Cer.d16.1.16.0.	0.943081	0.0915773	0.522221	694	0.814694	1.16654
Hex2Cer.d16.1.24.1.	0.928264	0.0903343	0.409915	694	0.811084	1.15572
Hex2Cer.d18.1.16.0.	0.886856	0.0905126	0.184644	694	0.79489	1.13344
Hex2Cer.d18.1.18.0.	0.90076	0.0972355	0.282429	694	0.789802	1.15626
Hex2Cer.d18.1.20.0.	0.738394	0.0944865	0.00132854	694	0.7284	1.05494
Hex2Cer.d18.1.22.0.	0.762712	0.0929849	0.00357856	694	0.7409	1.06674
Hex2Cer.d18.1.24.0.	0.819043	0.0936994	0.0331377	694	0.763117	1.10181
Hex2Cer.d18.1.24.1.	0.880412	0.0912625	0.162838	694	0.791213	1.13152
Hex2Cer.d18.2.16.0.	0.94138	0.0963388	0.530633	694	0.806494	1.17655
Hex2Cer.d18.2.18.0.	1.0996	0.0909783	0.296681	694	0.871898	1.24552
Hex2Cer.d18.2.24.1.	0.914154	0.0939147	0.339215	694	0.800072	1.15615
Hex3Cer.d18.1.16.0.	0.885073	0.093211	0.190273	694	0.790006	1.13846
Hex3Cer.d18.1.18.0.	1.02718	0.0927714	0.772562	694	0.843508	1.21346
Hex3Cer.d18.1.20.0.	0.999251	0.093695	0.993617	694	0.831963	1.20119
Hex3Cer.d18.1.22.0.	0.873723	0.094733	0.154164	694	0.78325	1.13547
Hex3Cer.d18.1.24.0.	0.915734	0.0979861	0.368979	694	0.794308	1.16628
Hex3Cer.d18.1.24.1.	0.994259	0.0956226	0.951984	694	0.827025	1.20312
GM3.d18.1.16.0.	1.0022	0.0959007	0.98169	694	0.829435	1.20794
GM3.d18.1.18.0.	0.939298	0.0912478	0.492534	694	0.813799	1.16375
GM3.d18.1.22.0.	0.902747	0.0908838	0.260268	694	0.800462	1.14305
GM3.d18.1.24.0.	0.851269	0.0907414	0.0759678	694	0.780527	1.11396
GM3.d18.1.24.1.	0.984917	0.089312	0.864881	694	0.833892	1.18347
GM1.d18.1.16.0.	0.93797	0.090717	0.480251	694	0.814145	1.16183
SHexCer.d18.1.16.0.OH..	0.846549	0.0935289	0.0748919	694	0.774402	1.11736
SHexCer.d18.1.16.0.	0.831363	0.094554	0.0507889	694	0.766795	1.11084
SHexCer.d18.1.24.0.OH..	0.851565	0.0924503	0.0822088	694	0.778034	1.11786
SHexCer.d18.1.24.0.	0.885644	0.0932568	0.192844	694	0.790157	1.13888
SHexCer.d18.1.24.1.OH..	0.913028	0.0907769	0.316182	694	0.804577	1.14844
SHexCer.d18.1.24.1.	0.842606	0.0963248	0.0754196	694	0.76861	1.12122
SM.34.3.	0.872908	0.0929974	0.14385	694	0.785601	1.13116
SM.35.2...b.	0.800323	0.0942244	0.0180824	694	0.754715	1.09193
SM.37.1.	0.852281	0.0903963	0.0770265	694	0.781458	1.11378
SM.37.2.	0.814034	0.0922089	0.0256557	694	0.763313	1.09568
SM.38.3...a.	0.908615	0.0918004	0.296515	694	0.801277	1.14833
SM.38.3...b.	0.814607	0.093224	0.0278403	694	0.762029	1.09819
SM.40.3...a.	0.893321	0.0926885	0.223574	694	0.794008	1.14188
SM.40.3...b.	0.857454	0.089431	0.0855002	694	0.784998	1.1146
SM.40.4.	0.847631	0.0923063	0.073313	694	0.77669	1.1153
SM.41.0.	0.824777	0.10289	0.0611639	694	0.751768	1.12525
SM.41.1...a.	0.842087	0.0911764	0.0594234	694	0.776197	1.10967
SM.42.3.	0.892068	0.0986775	0.247095	694	0.784264	1.15466
SM.42.4.	0.871513	0.0983859	0.16217	694	0.776808	1.14238
SM.43.1.	0.766084	0.0948026	0.00494307	694	0.739681	1.0726
SM.43.2...b.	0.861333	0.0936653	0.111003	694	0.780038	1.12609
SM.43.2...c.	0.794764	0.094143	0.0146867	694	0.752554	1.08845
SM.44.1.	0.738759	0.101866	0.00295507	694	0.718094	1.07054
SM.44.2.	0.853768	0.0963736	0.100912	694	0.772941	1.12776
SM.44.3.	0.967959	0.0913773	0.721548	694	0.824282	1.17934
SM.d16.1.19.0.	0.86588	0.0904067	0.111181	694	0.786833	1.12149
SM.d16.1.23.0..SM.d17.1.22.0.	0.858551	0.0913308	0.0949485	694	0.782515	1.11938
SM.d16.1.24.1.	0.900286	0.0891856	0.238878	694	0.802179	1.1379
SM.d17.1.14.0.	0.945793	0.089955	0.535555	694	0.818309	1.16429
SM.d17.1.16.0.	0.892502	0.090246	0.207603	694	0.7975	1.13598
SM.d17.1.24.1.	0.906343	0.0894941	0.271851	694	0.804032	1.14191
SM.d18.0.14.0.	0.908155	0.0918183	0.294062	694	0.801072	1.14812
SM.d18.0.16.0.	0.88159	0.101587	0.214756	694	0.775813	1.15532
SM.d18.0.22.0.	0.869327	0.103472	0.175938	694	0.768264	1.15256
SM.d18.1.14.0..SM.d16.1.16.0.	0.90939	0.0897023	0.289667	694	0.804877	1.14404
SM.d18.1.16.0.	0.837081	0.0937709	0.0578974	694	0.770263	1.11244
SM.d18.1.17.0..SM.d17.1.18.0.	0.948242	0.0901993	0.555725	694	0.818836	1.16615
SM.d18.1.18.0..SM.d16.1.20.0.	0.875261	0.0914395	0.1451	694	0.788925	1.12903
SM.d18.1.20.0..SM.d16.1.22.0.	0.823595	0.0911363	0.033211	694	0.768808	1.09893
SM.d18.1.22.0..SM.d16.1.24.0.	0.828574	0.0943966	0.0463577	694	0.765914	1.10888
SM.d18.1.23.0..SM.d17.1.24.0.	0.826062	0.0949343	0.0441338	694	0.764098	1.10858
SM.d18.1.24.0.	0.809114	0.0981832	0.0309786	694	0.752444	1.10567
SM.d18.1.24.1.	0.957311	0.0910822	0.631952	694	0.820806	1.17301
SM.d18.2.14.0.	0.932298	0.0973754	0.471571	694	0.801475	1.17399
SM.d18.2.16.0.	0.879786	0.101739	0.208078	694	0.774892	1.15464
SM.d18.2.17.0.	0.881485	0.090973	0.165548	694	0.792081	1.13147
SM.d18.2.18.0.	0.893518	0.0963905	0.242788	694	0.788343	1.15031
SM.d18.2.18.1.	0.873871	0.0924382	0.144698	694	0.786839	1.13046
SM.d18.2.20.0.	0.805457	0.0993269	0.0293971	694	0.749283	1.10597
SM.d18.2.22.0.	0.766494	0.0977865	0.00653853	694	0.735538	1.07915
SM.d18.2.23.0.	0.769595	0.0944208	0.00554302	694	0.741706	1.07393
SM.d18.2.24.0.	0.737725	0.0959264	0.0015191	694	0.726061	1.0575
SM.d19.1.24.1.	0.896155	0.0898419	0.222319	694	0.799549	1.13709
PA.34.1.	0.985388	0.0960742	0.878233	694	0.823083	1.19951
PA.36.1.	0.918693	0.0975771	0.384796	694	0.79606	1.16698
PA.36.2.	0.9428	0.0956581	0.538065	694	0.808099	1.17575
PA.36.3.	0.892917	0.0959806	0.237983	694	0.788746	1.14905
PA.36.4.	0.997598	0.0938576	0.97956	694	0.8311	1.20071
PA.40.6.	1.08405	0.0945994	0.393604	694	0.860393	1.24666
PC.14.0.16.0.	0.852724	0.0915074	0.081674	694	0.779934	1.11646
PC.14.0.20.4.	0.866574	0.0920117	0.11961	694	0.784634	1.12541
PC.14.0.22.6.	0.923518	0.0909768	0.381809	694	0.808262	1.15461
PC.15.MHDA.18.1.	0.842345	0.0904098	0.0577427	694	0.777468	1.10815
PC.15.MHDA.18.2.	0.827678	0.0913539	0.0384237	694	0.770133	1.10177
PC.15.MHDA.20.4.	0.826799	0.0901839	0.0349484	694	0.771545	1.09874
PC.15.MHDA.22.6.	0.865474	0.0900091	0.10846	694	0.787286	1.12038
PC.15.0.20.3.	0.892896	0.0937393	0.226851	694	0.79221	1.144
PC.15.0.20.4.	0.862185	0.0895441	0.0977218	694	0.786702	1.11751
PC.15.0.22.6.	0.934226	0.0884667	0.441852	694	0.816325	1.15471
PC.16.0.16.0.	0.849561	0.0911381	0.0736344	694	0.77924	1.11385
PC.16.0.18.0.	0.88861	0.091571	0.197163	694	0.793924	1.13677
PC.16.0.18.1.	0.902701	0.0898417	0.254546	694	0.802081	1.14069
PC.16.0.18.2.	0.946414	0.0929491	0.553495	694	0.813752	1.17147
PC.16.0.18.3...a.	0.84288	0.0909548	0.0602055	694	0.776852	1.10964
PC.16.0.18.3...b.	0.86027	0.0914542	0.0998188	694	0.783006	1.12062
PC.16.0.20.3...a.	0.872757	0.0914234	0.136579	694	0.787969	1.12759
PC.16.0.20.3...b.	0.880668	0.0909047	0.162147	694	0.791868	1.13087
PC.16.0.20.4.	0.917313	0.0910874	0.343375	694	0.805724	1.15148
PC.16.0.20.5.	0.963986	0.0903296	0.684702	694	0.824502	1.17482
PC.16.0.22.6.	0.948591	0.0893673	0.554812	694	0.820303	1.16444
PC.16.1.18.2.	0.924849	0.0942954	0.407378	694	0.803524	1.16287
PC.16.1.20.4.	0.932919	0.0922719	0.451738	694	0.809767	1.16264
PC.16.1.22.6.	0.944505	0.0906229	0.528678	694	0.816755	1.16512
PC.17.0.18.1.	0.832528	0.0903069	0.0423958	694	0.773676	1.1023
PC.17.0.18.2.	0.81452	0.091384	0.0247684	694	0.764746	1.09419
PC.17.0.20.4.	0.855494	0.0891912	0.0801343	694	0.784587	1.11297
PC.17.0.22.6.	0.885894	0.0892366	0.174552	694	0.796505	1.13008
PC.17.1.18.2.	0.862289	0.0918552	0.10674	694	0.783187	1.12265
PC.18.0.18.1.	0.905858	0.0909745	0.277115	694	0.801516	1.14496
PC.18.0.18.2.	0.87223	0.0925023	0.139456	694	0.786098	1.12968
PC.18.0.20.3.	0.940801	0.0954736	0.522713	694	0.807647	1.17425
PC.18.0.20.4.	0.87624	0.0918919	0.150511	694	0.788609	1.13058
PC.18.0.22.4.	0.900248	0.093819	0.26268	694	0.794913	1.14826
PC.18.0.22.5...n3..PC.20.1.20.4.	0.985045	0.095492	0.874617	694	0.823898	1.19796
PC.18.0.22.5...n6.	0.91594	0.0928919	0.344542	694	0.802357	1.15481
PC.18.0.22.6.	0.964124	0.0917445	0.690461	694	0.82227	1.17816
PC.18.1.18.1.	0.887169	0.0905967	0.186347	694	0.794881	1.1338
PC.18.1.18.2.	0.853645	0.0907939	0.0813604	694	0.781392	1.11542
PC.18.1.20.3.	0.849217	0.0933739	0.0800508	694	0.775696	1.11855
PC.18.1.22.6...a.	0.962967	0.0928547	0.684445	694	0.820055	1.18011
PC.18.1.22.6...b.	0.945616	0.0897463	0.533232	694	0.818577	1.16372
PC.18.2.18.2.	0.802058	0.0929688	0.0176652	694	0.757287	1.09027
PC.18.2.20.5.	0.902768	0.0920186	0.266301	694	0.798692	1.1456
PC.20.0.20.4.	0.844461	0.0926286	0.0679854	694	0.774938	1.11419
PC.28.0.	0.870456	0.090275	0.124334	694	0.78884	1.12377
PC.31.0...a.	0.892968	0.0911599	0.214304	694	0.796254	1.13827
PC.31.0...b.	0.893983	0.0904457	0.215318	694	0.797763	1.13724
PC.31.1.	0.942697	0.0898103	0.511145	694	0.817376	1.1623
PC.32.1.	0.958051	0.0909079	0.637351	694	0.821362	1.173
PC.32.2.	0.893837	0.091768	0.221332	694	0.795641	1.14011
PC.33.0...a.	0.848237	0.0897295	0.0666023	694	0.780865	1.11003
PC.33.0...b.	0.841886	0.0914014	0.0596982	694	0.775774	1.11004
PC.33.1.	0.888475	0.0897252	0.187535	694	0.796749	1.13259
PC.33.2.	0.859648	0.0907673	0.0956833	694	0.783814	1.11876
PC.34.5.	0.93724	0.0913935	0.478205	694	0.812792	1.16298
PC.35.5.	0.954945	0.0899857	0.608423	694	0.821689	1.16924
PC.36.6...a.	0.97557	0.091081	0.785964	694	0.827571	1.18267
PC.38.2.	0.890082	0.0940072	0.215477	694	0.79071	1.14303
PC.38.4...b.	0.906277	0.0914546	0.281905	694	0.800923	1.14627
PC.38.5...a.	0.923331	0.0910464	0.380966	694	0.808081	1.15466
PC.38.5...b.	0.938649	0.0915651	0.489279	694	0.813049	1.16413
PC.38.6...a.	0.824376	0.0940965	0.0401253	694	0.764675	1.10578
PC.38.7...c.	0.894965	0.0899732	0.217435	694	0.798882	1.13673
PC.39.5...a.	0.864512	0.0897389	0.104724	694	0.787323	1.11925
PC.39.5...b.	0.881853	0.09145	0.169179	694	0.791484	1.13274
PC.40.7...a.	0.815748	0.0970225	0.0358178	694	0.756836	1.10707
PC.40.8.	0.861218	0.0925144	0.106319	694	0.781754	1.12349
PC.42.10.	0.887648	0.0936937	0.203366	694	0.790256	1.14097
PC.42.2.	0.852867	0.0916683	0.0825328	694	0.779745	1.11689
PC.42.3.	0.923075	0.0900758	0.374197	694	0.809522	1.15233
PC.42.4.	0.963848	0.0909471	0.685573	694	0.823454	1.17617
PC.42.5...a.	1.01634	0.0958102	0.865632	694	0.834645	1.2151
PC.42.5...b.	0.841617	0.0934756	0.0650874	694	0.77252	1.11441
PC.42.6...a.	0.881545	0.0899933	0.161217	694	0.793626	1.12934
PC.42.6...b.	0.884397	0.093251	0.187704	694	0.789682	1.13817
PC.42.7.	0.92977	0.0886439	0.411379	694	0.814349	1.15271
PC.42.8.	0.857132	0.0941352	0.10149	694	0.777667	1.12474
PC.42.9.	0.864454	0.0948125	0.124474	694	0.779509	1.1304
PC.44.12.	0.975321	0.0922902	0.786574	694	0.82552	1.18535
PC.44.4...a.	0.849471	0.0916086	0.0749363	694	0.778486	1.11483
PC.44.4...b.	0.793177	0.0919947	0.0117781	694	0.755074	1.08294
PC.44.5.	0.840724	0.0900606	0.0540556	694	0.777349	1.10647
PC.O.16.0.16.0.	0.798078	0.0915521	0.0137546	694	0.757754	1.0849
PC.O.16.0.20.3.	0.689294	0.0978377	0.000142892	694	0.702326	1.03063
PC.O.16.0.20.4.	0.719109	0.0923342	0.000355374	694	0.72312	1.03849
PC.O.16.0.22.6.	0.793471	0.0911347	0.0111352	694	0.75647	1.08129
PC.O.18.0.18.1.	0.774621	0.0938709	0.00651721	694	0.744608	1.07581
PC.O.18.0.18.2.	0.720022	0.0942556	0.00049229	694	0.720799	1.04298
PC.O.18.0.20.4.	0.753795	0.0909856	0.00189406	694	0.74002	1.05716
PC.O.18.0.22.6.	0.803303	0.0912595	0.016395	694	0.76034	1.08735
PC.O.18.1.18.1.	0.808026	0.091276	0.0195256	694	0.762254	1.09016
PC.O.18.1.18.2.	0.747301	0.0944695	0.0020465	694	0.732227	1.06041
PC.O.32.2.	0.794397	0.0923063	0.0126467	694	0.755117	1.08433
PC.O.34.1.	0.767496	0.0927024	0.00431006	694	0.743326	1.06905
PC.O.34.2.	0.692712	0.0949527	0.000110381	694	0.707828	1.02702
PC.O.34.4.	0.756228	0.0927704	0.00259646	694	0.738468	1.06235
PC.O.35.4.	0.850266	0.0922802	0.0787883	694	0.777778	1.11675
PC.O.36.0.	0.783939	0.0921642	0.00826121	694	0.750993	1.0778
PC.O.36.5.	0.805864	0.0910747	0.0177919	694	0.761668	1.08846
PC.O.38.5.	0.784156	0.0898566	0.006811	694	0.754488	1.07307
PC.O.40.5.	0.772085	0.0914322	0.00466946	694	0.747111	1.06916
PC.O.40.7.	0.819613	0.0899399	0.0269856	694	0.768993	1.09406
PC.O.42.4...a.	0.857802	0.0946313	0.105052	694	0.777175	1.12622
PC.O.42.4...b.	0.810132	0.0933538	0.0241034	694	0.760015	1.09585
PC.O.42.5...a.	0.824621	0.0913375	0.0347558	694	0.768921	1.09996
PC.O.42.6.	0.85825	0.0914413	0.0945903	694	0.782226	1.11945
PC.O.42.7.	0.865824	0.0896814	0.108163	694	0.78793	1.11986
PC.O.44.6.	0.90455	0.0903243	0.266725	694	0.802035	1.14278
PC.O.44.7.	0.881126	0.0897163	0.158361	694	0.793894	1.12849
PC.O.46.7...a.	0.967262	0.0911226	0.714897	694	0.824436	1.17838
PC.O.46.7...b.	0.898376	0.0901212	0.234386	694	0.799971	1.13894
PC.O.46.8.	0.926241	0.091782	0.403825	694	0.80802	1.15791
PC.P.15.0.20.4...a.	0.820582	0.089734	0.0275499	694	0.769698	1.09417
PC.P.15.0.20.4...b.	0.796871	0.0897035	0.0113657	694	0.760005	1.08027
PC.P.16.0.14.0.	0.814398	0.0907409	0.0236633	694	0.765661	1.09274
PC.P.16.0.16.1.	0.848193	0.0928199	0.0760907	694	0.776132	1.11675
PC.P.16.0.18.0.	0.784647	0.0920567	0.00842655	694	0.751445	1.078
PC.P.16.0.18.1.	0.762644	0.092529	0.00340684	694	0.741533	1.06575
PC.P.16.0.18.2.	0.679647	0.0950626	4.85715e-05	694	0.701847	1.01878
PC.P.16.0.18.3.	0.717399	0.0914511	0.000281551	694	0.723624	1.03562
PC.P.16.0.20.4.	0.757188	0.0913598	0.00233079	694	0.740921	1.06
PC.P.16.0.20.5.	0.828492	0.0906654	0.0379683	694	0.771502	1.10075
PC.P.16.0.22.6.	0.799621	0.0914406	0.0144653	694	0.758555	1.08557
PC.P.17.0.20.4...a.	0.780009	0.0894388	0.0054715	694	0.753369	1.06972
PC.P.17.0.20.4...b.	0.778796	0.0896665	0.00530056	694	0.752524	1.06948
PC.P.18.0.18.2.	0.689346	0.0934476	6.86354e-05	694	0.708419	1.02183
PC.P.18.0.20.4.	0.753614	0.0912413	0.00193331	694	0.739572	1.05758
PC.P.18.0.22.5.	0.786341	0.0925348	0.00938886	694	0.751445	1.08002
PC.P.18.0.22.6.	0.783124	0.0921986	0.00801365	694	0.750603	1.07739
PC.P.18.1.22.6.	0.825972	0.0920147	0.0377217	694	0.768447	1.10221
PC.P.20.0.20.4.	0.834669	0.0941099	0.0548183	694	0.768787	1.11179
PC.P.35.2...a.	0.70642	0.0924544	0.000170524	694	0.717381	1.03074
PC.P.35.2...b.	0.699784	0.0921311	0.000106742	694	0.7149	1.02587
PC.P.36.3.	0.702941	0.0939275	0.000174936	694	0.713781	1.0315
PC.P.38.5...a.	0.796144	0.0908546	0.0120994	694	0.757991	1.08228
PC.P.38.5...b.	0.761523	0.0910452	0.00276887	694	0.743218	1.06198
PC.P.42.5.	0.846519	0.0892015	0.061771	694	0.780986	1.10791
PC.P.44.5.	0.82899	0.090634	0.0385197	694	0.771751	1.10097
PC.P.46.8.	0.871102	0.0889152	0.120662	694	0.7912	1.12114
LPC.14.0...sn1.	0.893936	0.0901327	0.213514	694	0.798234	1.13651
LPC.14.0...sn2.	0.894765	0.0902033	0.217683	694	0.798445	1.13713
LPC.15.MHDA...sn1....LPC.17.0...sn2.	0.847072	0.0914455	0.0695299	694	0.777779	1.11311
LPC.15.MHDA...sn1...104.sn1.	0.839071	0.0915897	0.0554009	694	0.774361	1.10884
LPC.15.MHDA...sn2.	0.854378	0.0917151	0.0861646	694	0.780273	1.11785
LPC.15.0...sn1.	0.879215	0.0908443	0.156485	694	0.791394	1.12992
LPC.15.0...sn2.	0.882257	0.0906329	0.166912	694	0.79291	1.13115
LPC.16.0...sn1.	0.941601	0.089687	0.502268	694	0.817161	1.16143
LPC.16.0...sn2.	0.911328	0.0902033	0.303308	694	0.80483	1.14622
LPC.16.1...sn1.	0.918662	0.0914149	0.353383	694	0.805721	1.15296
LPC.16.1...sn2.	0.933917	0.0923172	0.458953	694	0.810071	1.16329
LPC.17.0...sn1.	0.866591	0.0908841	0.115141	694	0.786377	1.12294
LPC.17.1...a...sn1...104.sn1.	0.896059	0.0898943	0.222135	694	0.79943	1.13715
LPC.17.1...sn1...a....LPC.17.1...sn2...b.	0.895508	0.0900575	0.220391	694	0.798961	1.13721
LPC.17.1...sn1...b.	0.88172	0.0906835	0.165097	694	0.792622	1.13096
LPC.17.1...sn2...a.	0.866298	0.0906453	0.113334	694	0.78663	1.12225
LPC.18.0...sn1.	0.936601	0.0916838	0.474984	694	0.812089	1.16329
LPC.18.0...sn2.	0.919759	0.0919579	0.363042	694	0.805281	1.15478
LPC.18.1...sn1.	0.913595	0.089109	0.310523	694	0.807429	1.145
LPC.18.1...sn2.	0.896626	0.0895199	0.222878	694	0.800237	1.13663
LPC.18.2...sn1.	0.891866	0.0897089	0.202069	694	0.798093	1.13443
LPC.18.2...sn2.	0.876848	0.0904829	0.146378	694	0.791028	1.1278
LPC.18.3...a...sn1...104.sn1.	0.835686	0.0901242	0.0464015	694	0.775226	1.10372
LPC.18.3...sn1...a..LPC.18.3...sn2...b.	0.841325	0.0896756	0.0540173	694	0.778178	1.10598
LPC.18.3...sn1...b.	0.861703	0.0904989	0.100029	694	0.78504	1.11934
LPC.18.3...sn2...a.	0.83646	0.0900102	0.047261	694	0.775711	1.10392
LPC.19.0...a...sn1...104.sn1.	0.880497	0.0913231	0.163434	694	0.791152	1.1317
LPC.19.0...sn1...a....LPC.19.0...sn2...b.	0.902708	0.0921703	0.266778	694	0.798431	1.14591
LPC.19.0...sn1...b.	0.917155	0.0922104	0.348323	694	0.803893	1.15393
LPC.19.0...sn2...a.	0.850821	0.0921261	0.0794962	694	0.778233	1.11673
LPC.19.1...a.	0.907688	0.0913011	0.28877	694	0.801706	1.1467
LPC.19.1...b.	0.919491	0.0906467	0.354468	694	0.807251	1.15167
LPC.19.1...c.	0.917918	0.0914825	0.349162	694	0.805331	1.1527
LPC.20.0...sn1.	0.939467	0.090766	0.491486	694	0.814631	1.16274
LPC.20.0...sn2.	0.906217	0.0911459	0.279952	694	0.801385	1.14554
LPC.20.1...sn1.	0.950674	0.0902269	0.575045	694	0.819703	1.16751
LPC.20.1...sn2.	0.927404	0.0907659	0.406351	694	0.810072	1.15624
LPC.20.2...sn1.	0.935784	0.089291	0.457298	694	0.815597	1.15741
LPC.20.2...sn2.	0.904425	0.0908024	0.268591	694	0.801236	1.14379
LPC.20.3...sn1.	0.924164	0.0912452	0.387409	694	0.808082	1.15557
LPC.20.3...sn2.	0.888831	0.0940648	0.210266	694	0.790138	1.14246
LPC.20.4...sn1.	0.90696	0.0902353	0.279142	694	0.803102	1.14391
LPC.20.4...sn2.	0.917718	0.0907666	0.344147	694	0.806386	1.15098
LPC.20.5...sn1.	0.999011	0.0902426	0.991256	694	0.837524	1.19297
LPC.20.5...sn2.	0.99055	0.0903407	0.916296	694	0.834276	1.1888
LPC.22.0...sn1.	0.839533	0.0901103	0.0522503	694	0.776795	1.10589
LPC.22.0...sn2.	0.816709	0.0912708	0.0265294	694	0.765808	1.09522
LPC.22.1...sn1.	0.95342	0.0890905	0.592364	694	0.822561	1.16638
LPC.22.1...sn2.	0.945239	0.0902178	0.532472	694	0.817679	1.16459
LPC.22.4...sn1.	0.893616	0.0898479	0.21061	694	0.798555	1.1357
LPC.22.4...sn2.	0.864848	0.090756	0.109619	694	0.785887	1.12167
LPC.22.5...n3...sn1...104.sn1.	0.975962	0.0909798	0.789131	694	0.82788	1.18264
LPC.22.5...sn1...n3..LPC.22.5...sn2...n6.	0.949367	0.0909395	0.567749	694	0.81807	1.16845
LPC.22.5...sn1...n6.	0.897173	0.0900555	0.228248	694	0.799609	1.13813
LPC.22.5...sn2...n3.	0.942576	0.0922876	0.521647	694	0.813372	1.16789
LPC.22.6...sn1.	0.95608	0.0895846	0.616118	694	0.822759	1.16892
LPC.22.6...sn2.	0.9492	0.0900237	0.562497	694	0.819477	1.16626
LPC.24.0...sn1.	0.894847	0.0919617	0.226996	694	0.795729	1.1411
LPC.24.0...sn2.	0.896693	0.0903397	0.227423	694	0.798978	1.1385
LPC.26.0...sn1.	0.898815	0.0929621	0.251155	694	0.795698	1.14554
LPC.26.0...sn2.	0.892792	0.0902267	0.208807	694	0.797643	1.13609
LPC.O.16.0.	0.871737	0.0899414	0.126963	694	0.78986	1.12375
LPC.O.18.0.	0.860591	0.0904287	0.096861	694	0.784708	1.11855
LPC.O.18.1.	0.918557	0.0890108	0.339883	694	0.809487	1.14748
LPC.O.20.0.	0.87628	0.0913349	0.14818	694	0.789486	1.12937
LPC.O.20.1.	0.907141	0.0898117	0.277865	694	0.803839	1.14306
LPC.O.22.0.	0.898083	0.0920304	0.242803	694	0.79687	1.14305
LPC.O.22.1.	0.917892	0.0901701	0.342034	694	0.807395	1.14973
LPC.O.24.0.	0.945433	0.0915564	0.539963	694	0.815609	1.16775
LPC.O.24.1.	0.952263	0.0923669	0.596415	694	0.816864	1.17327
LPC.O.24.2.	0.953115	0.0902793	0.594794	694	0.820532	1.16893
LPC.P.16.0.	0.853804	0.0913142	0.0834734	694	0.780658	1.11665
LPC.P.17.0...a.	0.808186	0.091011	0.0192853	694	0.762715	1.08969
LPC.P.17.0...b.	0.802254	0.0902597	0.0146438	694	0.761399	1.08461
LPC.P.18.0.	0.823871	0.0902433	0.0318034	694	0.770267	1.09717
LPC.P.18.1.	0.877555	0.0894988	0.144452	694	0.792832	1.12602
LPC.P.20.0.	0.875238	0.0925022	0.149697	694	0.787275	1.13137
PE.15.MHDA.18.1.	0.961802	0.0926821	0.674326	694	0.819901	1.17909
PE.15.MHDA.18.2.	0.955603	0.0897251	0.612765	694	0.822355	1.16899
PE.15.MHDA.20.4.	0.906816	0.0912255	0.283614	694	0.80149	1.14605
PE.15.MHDA.22.6.	0.853033	0.0892821	0.0750132	694	0.783466	1.11178
PE.16.0.16.0.	0.990907	0.09419	0.922741	694	0.828135	1.19799
PE.16.0.16.1.	1.0029	0.0918181	0.974874	694	0.836352	1.19868
PE.16.0.18.1.	0.977746	0.0939915	0.810764	694	0.82366	1.19059
PE.16.0.18.2.	1.01864	0.0900242	0.837437	694	0.844993	1.20258
PE.16.0.18.3...a.	0.875705	0.0915602	0.147168	694	0.788912	1.12955
PE.16.0.18.3...b.	0.947657	0.0931819	0.563964	694	0.813845	1.17268
PE.16.0.20.3.	0.950882	0.0908166	0.579182	694	0.818834	1.16897
PE.16.0.20.4.	0.947413	0.091216	0.553705	694	0.816896	1.16803
PE.16.0.20.5.	1.03215	0.0911624	0.728471	694	0.847948	1.21218
PE.16.0.22.6.	0.993985	0.0884697	0.94563	694	0.838601	1.18623
PE.16.1.18.2.	1.00866	0.0910345	0.924562	694	0.839723	1.19982
PE.16.1.20.4.	0.908534	0.0935553	0.305218	694	0.798494	1.15224
PE.17.0.18.1.	0.98091	0.0918031	0.833702	694	0.828362	1.18716
PE.17.0.18.2.	0.989136	0.0894345	0.902786	694	0.83524	1.18595
PE.17.0.20.4.	0.940835	0.0897234	0.496675	694	0.816814	1.1611
PE.17.0.22.6.	0.977629	0.0888346	0.798966	694	0.831984	1.17856
PE.18.0.18.1.	1.02263	0.089701	0.802979	694	0.846965	1.20386
PE.18.0.18.2.	1.02657	0.0889554	0.768173	694	0.849622	1.20411
PE.18.0.20.3...a.	0.979399	0.0896876	0.81646	694	0.831247	1.18146
PE.18.0.20.3...b.	0.964273	0.0902839	0.686975	694	0.824683	1.17487
PE.18.0.20.4.	0.953923	0.0901736	0.600887	694	0.821004	1.16912
PE.18.0.22.4.	0.914875	0.0913696	0.330198	694	0.804348	1.15079
PE.18.0.22.5...n3.	0.946729	0.0909895	0.547416	694	0.817002	1.16715
PE.18.0.22.5...n6.	0.948153	0.0912564	0.559617	694	0.817108	1.16852
PE.18.0.22.6.	1.00734	0.0892954	0.93473	694	0.842111	1.19506
PE.18.1.18.1.	1.01467	0.0898536	0.871232	694	0.843843	1.20014
PE.18.1.18.2.	1.0252	0.0903039	0.782886	694	0.846888	1.2066
PE.18.1.22.6...a.	1.02971	0.0896869	0.744115	694	0.849531	1.20744
PE.18.1.22.6...b.	0.973946	0.088431	0.765298	694	0.831279	1.1757
PE.20.0.20.4.	0.937833	0.0891715	0.471662	694	0.816563	1.15824
PE.36.0.	0.9735	0.0905451	0.76676	694	0.827677	1.18034
PE.38.5...a.	0.916366	0.0926206	0.345691	694	0.802946	1.15443
PE.38.5...b.	0.981948	0.0904486	0.840384	694	0.830946	1.18456
PE.O.16.0.18.2.	0.802991	0.0922327	0.0173647	694	0.758763	1.08925
PE.O.16.0.20.3.	0.784514	0.0911575	0.00776036	694	0.752715	1.07602
PE.O.16.0.20.4.	0.773372	0.0911263	0.00479925	694	0.7481	1.06929
PE.O.16.0.22.4.	0.821871	0.094501	0.0379056	694	0.76306	1.1052
PE.O.16.0.22.6.	0.892366	0.0890479	0.200949	694	0.799322	1.13324
PE.O.18.0.20.4.	0.81308	0.0908759	0.022785	694	0.76492	1.09226
PE.O.18.0.22.5.	0.86463	0.0927264	0.116733	694	0.782772	1.12589
PE.O.18.0.22.6.	0.850113	0.0902243	0.0718924	694	0.780857	1.11217
PE.O.18.1.18.2.	0.82076	0.0923845	0.0325114	694	0.765782	1.09998
PE.O.18.1.22.6.	0.872627	0.0887012	0.124531	694	0.792133	1.12152
PE.O.34.1.	0.871816	0.0935684	0.142633	694	0.784296	1.13181
PE.O.36.5.	0.864054	0.0899033	0.104097	694	0.786888	1.11935
PE.O.38.5...a.	0.826104	0.0914466	0.0367056	694	0.769357	1.10106
PE.O.38.5...b.	0.804041	0.0902187	0.0156272	694	0.762197	1.08557
PE.P.15.0.20.4...a.	0.827887	0.0928355	0.0418963	694	0.767984	1.10509
PE.P.15.0.20.4...b.	0.80292	0.0914496	0.0163848	694	0.7599	1.08753
PE.P.15.0.22.6...a.	0.91201	0.0924415	0.31908	694	0.801568	1.15164
PE.P.15.0.22.6...b.	0.90242	0.0899855	0.253861	694	0.801746	1.14086
PE.P.16.0.18.1.	0.809481	0.0956953	0.027196	694	0.756271	1.10051
PE.P.16.0.18.2.	0.742721	0.0925559	0.00131097	694	0.733019	1.05362
PE.P.16.0.18.3.	0.815536	0.0905091	0.0242645	694	0.766474	1.09291
PE.P.16.0.20.3...a.	0.783857	0.0915227	0.00779413	694	0.751903	1.0764
PE.P.16.0.20.3...b.	0.764943	0.091199	0.00330201	694	0.744442	1.06437
PE.P.16.0.20.4.	0.758119	0.092475	0.00274912	694	0.739698	1.06289
PE.P.16.0.20.5.	0.846572	0.090558	0.0658772	694	0.778933	1.11089
PE.P.16.0.22.4.	0.756589	0.0954116	0.00346125	694	0.734808	1.06808
PE.P.16.0.22.5...n3.	0.805163	0.0924926	0.0191291	694	0.759267	1.09108
PE.P.16.0.22.5...n6.	0.809208	0.0924878	0.0220824	694	0.760928	1.09345
PE.P.16.0.22.6.	0.840828	0.0900193	0.0541168	694	0.777454	1.10644
PE.P.17.0.20.4...a.	0.765654	0.0898299	0.00295328	694	0.746743	1.06194
PE.P.17.0.20.4...b.	0.746527	0.0907938	0.00128353	694	0.737189	1.05232
PE.P.17.0.22.6...a.	0.853466	0.0895801	0.0769258	694	0.783182	1.11267
PE.P.17.0.22.6...b.	0.851361	0.0896802	0.0727548	694	0.782189	1.1117
PE.P.18.0.18.1.	0.756045	0.0963592	0.00370536	694	0.733215	1.06974
PE.P.18.0.18.2.	0.700692	0.0932181	0.000135831	694	0.71378	1.02864
PE.P.18.0.18.3.	0.727106	0.091359	0.000486185	694	0.727991	1.0415
PE.P.18.0.20.3...a.	0.743244	0.0920444	0.00126508	694	0.733978	1.05289
PE.P.18.0.20.3...b.	0.717172	0.0909707	0.000257825	694	0.724206	1.03451
PE.P.18.0.20.4.	0.730523	0.0920813	0.000649685	694	0.728443	1.0451
PE.P.18.0.20.5.	0.795185	0.0905588	0.0113823	694	0.758034	1.08108
PE.P.18.0.22.4.	0.758104	0.0947827	0.00348028	694	0.736353	1.0677
PE.P.18.0.22.5...n3.	0.785207	0.0930204	0.00933557	694	0.75026	1.08037
PE.P.18.0.22.5...n6.	0.708494	0.0946961	0.000273541	694	0.715146	1.03659
PE.P.18.0.22.6.	0.782942	0.0918581	0.00772492	694	0.751028	1.07656
PE.P.18.1.18.1...a.	0.79101	0.0930222	0.0117251	694	0.75266	1.08383
PE.P.18.1.18.1...b.	0.744783	0.0934137	0.00160838	694	0.732669	1.05667
PE.P.18.1.18.2...a.	0.751027	0.092336	0.00193008	694	0.736885	1.05827
PE.P.18.1.18.2...b.	0.694852	0.0924576	8.23189e-05	694	0.712251	1.02338
PE.P.18.1.18.3.	0.806527	0.0903309	0.0172971	694	0.763052	1.08727
PE.P.18.1.20.3...a.	0.7521	0.0911909	0.0017837	694	0.738999	1.05655
PE.P.18.1.20.3...b.	0.705804	0.0913676	0.000137092	694	0.718639	1.02815
PE.P.18.1.20.4...a.	0.73454	0.0930984	0.000920313	694	0.728726	1.04968
PE.P.18.1.20.4...b.	0.715967	0.0914134	0.000257121	694	0.72305	1.03465
PE.P.18.1.20.5...a.	0.781972	0.090504	0.00657969	694	0.752619	1.07313
PE.P.18.1.20.5...b.	0.843366	0.090406	0.0595208	694	0.777883	1.10873
PE.P.18.1.22.4.	0.780554	0.0949297	0.00905842	694	0.74553	1.08163
PE.P.18.1.22.5...a.	0.809149	0.0911053	0.0201001	694	0.762969	1.09045
PE.P.18.1.22.5...b.	0.80399	0.091839	0.0175224	694	0.759759	1.08899
PE.P.18.1.22.6...a.	0.836655	0.0894913	0.0462766	694	0.776579	1.10291
PE.P.18.1.22.6...b.	0.788187	0.0909419	0.00886339	694	0.754563	1.07775
PE.P.19.0.20.4...a.	0.7639	0.0908645	0.00303714	694	0.744488	1.06304
PE.P.19.0.20.4...b.	0.752118	0.0907681	0.00169901	694	0.739619	1.05569
PE.P.20.0.18.1.	0.831793	0.102044	0.0711019	694	0.755791	1.12752
PE.P.20.0.18.2.	0.796659	0.101157	0.0246216	694	0.743048	1.10466
PE.P.20.0.20.4.	0.745101	0.095098	0.00197461	694	0.73039	1.06036
PE.P.20.0.22.6.	0.883647	0.0943243	0.189718	694	0.787732	1.14014
PE.P.20.1.20.4.	0.788357	0.090259	0.00842145	694	0.755644	1.07641
PE.P.20.1.22.6.	0.799624	0.090751	0.0137383	694	0.759583	1.08411
LPE.16.0...sn1.	0.871834	0.0898353	0.126821	694	0.790062	1.12357
LPE.16.0...sn2.	0.879486	0.0900256	0.153738	694	0.792771	1.12826
LPE.18.0...sn1.	0.931482	0.0900543	0.430596	694	0.81275	1.15683
LPE.18.0...sn2.	0.931865	0.0904765	0.435422	694	0.812223	1.15799
LPE.18.1...sn1.	0.968318	0.0886397	0.716447	694	0.82885	1.17322
LPE.18.1...sn2.	0.975398	0.0884229	0.778161	694	0.83183	1.17644
LPE.18.2...sn1.	0.988985	0.0891904	0.901165	694	0.835585	1.18531
LPE.18.2...sn2.	0.956703	0.0893205	0.620219	694	0.823418	1.16865
LPE.20.4...sn1.	0.981464	0.0907015	0.836573	694	0.830356	1.18489
LPE.20.4...sn2.	0.91439	0.0904764	0.32257	694	0.805572	1.14851
LPE.22.6...sn1.	0.971221	0.0923393	0.751818	694	0.823932	1.1833
LPE.22.6...sn2.	0.972112	0.0909724	0.755873	694	0.826472	1.1806
LPE.P.16.0.	0.82443	0.0911598	0.034188	694	0.769111	1.09947
LPE.P.18.0.	0.791136	0.0912865	0.0102736	694	0.755277	1.08023
LPE.P.18.1.	0.851713	0.0891527	0.071806	694	0.783138	1.11075
LPE.P.20.0.	0.905107	0.0902192	0.269112	694	0.802415	1.14286
PI..38.5...b.	0.912166	0.0916929	0.316044	694	0.802804	1.15003
PI.15.MHDA.18.1..PI.17.0.18.1.	0.856103	0.093608	0.0969672	694	0.778065	1.12299
PI.15.MHDA.18.2..PI.17.0.18.2.	0.926803	0.0913414	0.405296	694	0.808931	1.15722
PI.15.MHDA.20.4..PI.17.0.20.4.	0.955581	0.0902072	0.614488	694	0.82157	1.17008
PI.16.0.16.0.	0.925772	0.0887006	0.384562	694	0.812736	1.15068
PI.16.0.16.1.	0.969549	0.0888355	0.72776	694	0.828989	1.17432
PI.16.0.20.3...a.	0.929611	0.0907767	0.42137	694	0.810891	1.15745
PI.16.0.20.3...b.	0.945285	0.0920098	0.540833	694	0.814829	1.16871
PI.16.0.20.4.	1.02236	0.0905078	0.80697	694	0.84553	1.20563
PI.18.0.18.1.	0.818901	0.09116	0.0284042	694	0.766867	1.09626
PI.18.0.20.2.	0.901439	0.09112	0.254809	694	0.799588	1.14286
PI.18.0.20.3...a.	1.00589	0.0912191	0.948682	694	0.838418	1.19882
PI.18.0.20.3...b.	0.879535	0.0910109	0.15842	694	0.79126	1.13047
PI.18.0.20.4.	0.928237	0.0915456	0.415955	694	0.80915	1.15846
PI.18.0.22.4.	0.853664	0.0909083	0.0817883	694	0.781224	1.11568
PI.18.0.22.5...n3.	0.891264	0.0932942	0.217243	694	0.792272	1.14209
PI.18.0.22.5...n6.	0.952897	0.0919094	0.599615	694	0.817834	1.17256
PI.18.0.22.6.	0.861989	0.0913611	0.104042	694	0.783828	1.12139
PI.18.1.18.2.	0.868746	0.0913304	0.123411	694	0.786538	1.12513
PI.20.0.20.4.	0.898436	0.0911307	0.239903	694	0.798413	1.14123
PI.34.0.	0.883347	0.0928128	0.18141	694	0.789953	1.1366
PI.34.1.	0.925659	0.0900189	0.39081	694	0.810596	1.1536
PI.36.2.	0.862675	0.0924974	0.110267	694	0.782354	1.12428
PI.37.6.	0.871492	0.0921614	0.135576	694	0.786335	1.12851
PI.38.5...a.	0.913054	0.0927035	0.326499	694	0.801554	1.1528
PI.38.6.	0.947285	0.0926803	0.559004	694	0.814507	1.17132
PI.39.6.	0.910207	0.0909731	0.301049	694	0.803187	1.14734
PIP1.38.4.	0.842422	0.0939988	0.0681193	694	0.772048	1.11602
LPI.18.0.	0.862848	0.0963206	0.125641	694	0.776581	1.13283
LPI.18.1...sn1.	0.856447	0.089671	0.0839647	694	0.784229	1.11456
LPI.18.1...sn2.	0.9295	0.0892253	0.412578	694	0.813319	1.15388
LPI.18.2...sn1.	0.912788	0.0897323	0.309185	694	0.806134	1.14596
LPI.18.2...sn2.	0.936616	0.0907806	0.470712	694	0.813533	1.16124
LPI.20.4...sn1.	0.93408	0.0902066	0.449666	694	0.813491	1.15857
LPI.20.4...sn2.	0.95135	0.0920434	0.587929	694	0.817042	1.17204
PS.36.1.	0.898333	0.090991	0.23868	694	0.798592	1.14086
PS.36.2.	0.92147	0.0924393	0.376294	694	0.805172	1.15681
PS.38.3.	0.920313	0.0938562	0.376281	694	0.802501	1.15939
PS.38.4.	0.856352	0.0927524	0.0945417	694	0.779469	1.12125
PS.38.5.	0.900901	0.0946739	0.27033	694	0.793832	1.15055
PS.40.5.	0.920445	0.0944542	0.380131	694	0.801611	1.16082
PS.40.6.	0.937032	0.0946067	0.491798	694	0.807611	1.17021
PG.34.1.	0.965045	0.0899653	0.692477	694	0.825485	1.17454
PG.36.1.	1.02337	0.0919505	0.801626	694	0.843504	1.20956
PG.36.2.	1.05386	0.0888551	0.554929	694	0.859527	1.21767
CE.14.0.	0.906662	0.089985	0.276192	694	0.803382	1.14318
CE.15.0.	0.886869	0.0902739	0.183539	694	0.795267	1.13292
CE.16.0.	0.905723	0.0915699	0.279528	694	0.80053	1.14622
CE.16.1.	1.00233	0.0915935	0.979764	694	0.836514	1.19786
CE.16.2.	0.889556	0.0926131	0.206348	694	0.79267	1.13962
CE.17.0.	0.897226	0.090514	0.230867	694	0.798911	1.13918
CE.17.1.	0.922422	0.0903485	0.371435	694	0.808841	1.15259
CE.18.0.	0.931183	0.0907847	0.432241	694	0.811474	1.15832
CE.18.1.	0.889889	0.0912529	0.201106	694	0.794915	1.13677
CE.18.2.	0.841154	0.0942597	0.0664843	694	0.771149	1.11586
CE.18.3.	0.818582	0.0932562	0.0318264	694	0.763593	1.10059
CE.20.0.	0.989237	0.0910876	0.905432	694	0.832576	1.18986
CE.20.1.	1.02526	0.0911248	0.784247	694	0.845548	1.20857
CE.20.2.	0.966108	0.0916319	0.706702	694	0.823186	1.17895
CE.20.3.	0.872061	0.0933373	0.142463	694	0.784747	1.13144
CE.20.4.	0.836894	0.0884355	0.0440698	694	0.778285	1.10076
CE.20.5.	0.898528	0.0897378	0.233132	694	0.800632	1.13817
CE.22.0.	0.935499	0.0944463	0.480212	694	0.807291	1.16901
CE.22.1.	1.06557	0.0925094	0.492402	694	0.857498	1.23232
CE.22.4.	0.879975	0.0900385	0.155586	694	0.792942	1.12856
CE.22.5.	0.889261	0.0913318	0.198782	694	0.794549	1.1366
CE.22.6.	0.896376	0.09023	0.225356	694	0.799027	1.13808
CE.24.1.	1.05049	0.0952667	0.605159	694	0.847613	1.23135
CE.24.4.	1.09515	0.0895892	0.310313	694	0.872737	1.23995
CE.24.5.	1.07011	0.0903474	0.453247	694	0.862731	1.22938
CE.24.6.	0.859842	0.0922312	0.101574	694	0.781645	1.12209
COH	0.870916	0.0954897	0.147791	694	0.780997	1.13557
DE.16.0.	1.27049	0.0907613	0.00834695	694	0.928745	1.3256
DE.18.1.	0.957883	0.0921824	0.640652	694	0.819251	1.17585
DE.18.2.	0.896937	0.0916946	0.235539	694	0.796953	1.14166
DE.20.4.	0.950254	0.0865178	0.555345	694	0.825525	1.15883
DE.20.5.	1.02876	0.0901073	0.75301	694	0.848491	1.20795
DE.22.6.	0.989791	0.0884432	0.907634	694	0.837105	1.18399
deDE.18.2.	1.21076	0.0949997	0.0441028	694	0.901999	1.30899
deDE.20.4.	1.2483	0.090955	0.0147518	694	0.921315	1.31599
methyl.CE.18.0.	0.913795	0.0901969	0.31757	694	0.805786	1.14756
methyl.CE.18.1.	0.933569	0.0898567	0.444269	694	0.813855	1.1575
methyl.CE.18.2.	0.875856	0.0912226	0.146203	694	0.789494	1.12888
methyl.CE.20.4.	0.897257	0.0905014	0.230951	694	0.798943	1.13917
methyl.CE.22.6.	0.915838	0.0897981	0.327563	694	0.807199	1.14777
methyl.DE.18.1.	0.928817	0.0899338	0.411597	694	0.811931	1.15512
methyl.DE.18.2.	0.876236	0.0912727	0.147747	694	0.789565	1.12921
dimethyl.CE.18.1.	0.886463	0.0930604	0.195309	694	0.790778	1.1389
dimethyl.CE.18.2.	0.854171	0.0924144	0.088079	694	0.779122	1.11927
dimethyl.CE.20.4.	0.832521	0.0919107	0.0461197	694	0.771245	1.10577
dimethyl.CE.22.6.	0.91379	0.0906352	0.319887	694	0.805092	1.14854
FA.14.0.	1.02651	0.0897597	0.770674	694	0.848262	1.20598
FA.15.0.	0.979776	0.0909301	0.822219	694	0.829364	1.18453
FA.16.0.	1.1438	0.0908063	0.138979	694	0.887248	1.26659
FA.16.1.	1.17861	0.0918003	0.0734294	694	0.897126	1.28569
FA.17.1.	1.08388	0.0909337	0.375712	694	0.866538	1.23765
FA.18.0.	1.03336	0.0900431	0.715504	694	0.850243	1.21014
FA.18.1.	1.13936	0.0904675	0.149268	694	0.886339	1.26362
FA.18.2.	1.12243	0.0921248	0.209945	694	0.87774	1.25951
FA.18.3.	0.993948	0.0899305	0.946183	694	0.836189	1.18961
FA.20.2.	1.02543	0.0924352	0.785855	694	0.84344	1.21177
FA.20.3.	0.918396	0.0951194	0.370816	694	0.799792	1.16121
FA.20.4.	0.850791	0.094161	0.0861447	694	0.775124	1.12118
FA.20.5.	0.925103	0.0920015	0.397448	694	0.807241	1.15779
FA.22.5.	1.01469	0.0965514	0.879961	694	0.832845	1.21601
FA.22.6.	0.93531	0.0926097	0.47021	694	0.810131	1.16471
AC.10.0.	1.13676	0.0898013	0.153471	694	0.886617	1.26072
AC.12.0.	1.17107	0.090763	0.0818854	694	0.89645	1.27951
AC.12.1.	1.20688	0.0909023	0.0385839	694	0.908006	1.29671
AC.13.0.	1.16506	0.0898416	0.0890395	694	0.896066	1.27435
AC.14.0.	0.921866	0.0899013	0.365495	694	0.809338	1.15128
AC.14.1.	1.19988	0.0918421	0.0472525	694	0.904048	1.29583
AC.14.2.	1.16254	0.0923186	0.102808	694	0.890888	1.27935
AC.15.0...a.	0.920533	0.0899739	0.357417	694	0.808714	1.15072
AC.15.0...b.	0.907754	0.0902272	0.28343	694	0.80342	1.14432
AC.16.0.	1.00163	0.0874428	0.985171	694	0.843091	1.18779
AC.16.1.	1.02096	0.0896845	0.817081	694	0.846392	1.20297
AC.17.0.	0.953165	0.0882613	0.58681	694	0.823803	1.16435
AC.18.0.	0.946481	0.088506	0.534287	694	0.820895	1.16135
AC.18.1.	1.01243	0.0871515	0.887265	694	0.847511	1.19266
AC.18.2.	0.984491	0.0875594	0.858317	694	0.836604	1.17919
AC.18.3.	0.89171	0.0882351	0.193957	694	0.800341	1.13107
AC.20.3...a.	0.916498	0.087174	0.317194	694	0.811615	1.14224
AC.20.3...b.	0.924321	0.0884778	0.373762	694	0.812537	1.1494
AC.20.4.	0.872208	0.0883595	0.121766	694	0.792499	1.12053
AC.20.5.	0.931958	0.0884181	0.425459	694	0.815541	1.15338
AC.22.5.	0.923185	0.0885021	0.366475	694	0.812065	1.14884
AC.22.6.	0.899913	0.0892505	0.237371	694	0.801933	1.13784
AC.24.0.	0.955836	0.0981919	0.645512	694	0.808906	1.18868
AC.24.1...a.	0.998212	0.0932183	0.984686	694	0.832364	1.19953
AC.24.1...b.	0.828006	0.0978099	0.0536555	694	0.76058	1.11599
AC.26.0.	0.977765	0.0916862	0.806262	694	0.827397	1.18523
AC.26.1.	1.12864	0.0935779	0.195953	694	0.877343	1.26613
AC.14.0..OH	1.1741	0.0909742	0.0776903	694	0.897085	1.28148
AC.14.1..OH	1.18529	0.090609	0.0606507	694	0.901433	1.28585
AC.16.0..OH	1.04938	0.0913043	0.597541	694	0.85383	1.22127
AC.16.1..OH	1.22771	0.0921134	0.0259377	694	0.91261	1.30949
AC.18.0..OH	1.04935	0.0915105	0.598608	694	0.853474	1.22175
AC.18.1..OH	1.16099	0.091887	0.104259	694	0.891125	1.27753
AC.20.3..OH	1.19711	0.0969744	0.0635662	694	0.894102	1.30761
AC.22.5..OH	1.15307	0.0928948	0.12522	694	0.886727	1.27625
AC.24.0..OH	1.11194	0.0925154	0.25144	694	0.873499	1.25535
AC.24.1..OH	1.05861	0.0908371	0.53062	694	0.857868	1.2248
CA	0.937326	0.0910627	0.477232	694	0.813351	1.16227
dxCA	1.15009	0.0906503	0.122918	694	0.889636	1.26922
DG.14.0.16.0.	1.02018	0.0895517	0.823427	694	0.846331	1.20225
DG.14.0.18.2.	1.05174	0.0899844	0.575084	694	0.856877	1.2193
DG.16.0.16.0.	1.04597	0.0881419	0.610094	694	0.857925	1.21201
DG.16.0.16.1.	1.09789	0.0901332	0.300142	694	0.872753	1.24262
DG.16.0.18.1.	1.07546	0.0892953	0.41527	694	0.866386	1.22951
DG.16.0.18.2.	1.0976	0.0898784	0.300123	694	0.873089	1.24185
DG.16.0.20.4.	1.04782	0.0901243	0.604217	694	0.855254	1.21766
DG.16.0.22.5.	1.05543	0.0892351	0.545434	694	0.859442	1.21936
DG.16.0.22.6.	1.10421	0.0892379	0.266627	694	0.876468	1.24353
DG.16.1.18.1.	1.14119	0.0910734	0.147004	694	0.885905	1.266
DG.18.0.18.1.	1.0631	0.0887138	0.490381	694	0.863031	1.22196
DG.18.0.18.2.	1.03094	0.0904063	0.73611	694	0.848773	1.20977
DG.18.0.20.4.	0.950327	0.0901086	0.571789	694	0.819763	1.16706
DG.18.0.22.6.	1.0215	0.0889228	0.810902	694	0.847851	1.20145
DG.18.1.18.1.	1.09017	0.088903	0.331514	694	0.872183	1.23583
DG.18.1.18.2.	1.12257	0.0899507	0.198664	694	0.881536	1.25422
DG.18.1.18.3.	1.02543	0.0897272	0.779577	694	0.847928	1.20535
DG.18.1.20.3.	0.994922	0.0896737	0.954729	694	0.836966	1.18952
DG.18.1.20.4.	1.06989	0.0890819	0.448235	694	0.864796	1.22622
DG.18.1.20.5.	1.14933	0.0898456	0.12136	694	0.890785	1.26686
DG.18.1.22.5.	1.12571	0.0897761	0.187182	694	0.882908	1.25532
DG.18.1.22.6.	1.09071	0.0890744	0.329651	694	0.872078	1.23651
DG.18.2.18.2.	1.14934	0.0916953	0.129033	694	0.887564	1.27147
DG.18.2.20.4.	1.07621	0.0902199	0.415597	694	0.865079	1.23211
DG.18.2.22.6.	1.12618	0.0887665	0.180672	694	0.884817	1.25306
TG.48.0...NL.16.0.	0.982276	0.0874716	0.838009	694	0.83593	1.17783
TG.48.0...NL.18.0.	0.92107	0.0880108	0.350201	694	0.812038	1.14659
TG.48.1...NL.16.1.	1.01302	0.0883904	0.883674	694	0.845669	1.19586
TG.48.1...NL.18.1.	0.970491	0.0877873	0.732951	694	0.831045	1.1724
TG.48.2...NL.14.0.	1.01413	0.0881736	0.87361	694	0.846431	1.19592
TG.48.2...NL.14.1.	0.999082	0.0878667	0.991665	694	0.841459	1.18746
TG.48.2...NL.16.1.	1.05145	0.0895034	0.575088	694	0.857582	1.21801
TG.48.2...NL.18.2.	0.99657	0.0880517	0.968874	694	0.840235	1.1866
TG.48.3...NL.14.0.	1.01611	0.0883389	0.856448	694	0.846874	1.19732
TG.48.3...NL.16.1.	1.04526	0.0894627	0.620729	694	0.855454	1.21479
TG.48.3...NL.18.3.	0.968434	0.0879013	0.715189	694	0.830094	1.17158
TG.49.1...NL.16.1.	1.02279	0.0892879	0.800725	694	0.847709	1.20297
TG.49.1...NL.17.1.	1.016	0.0883165	0.857391	694	0.846871	1.19721
TG.50.0...NL.18.0.	0.987835	0.0874807	0.888729	694	0.837966	1.18075
TG.50.1...NL.14.0.	0.951479	0.0883261	0.573354	694	0.823065	1.1636
TG.50.1...NL.16.0.	1.03471	0.0875953	0.696912	694	0.854817	1.20503
TG.50.1...NL.18.1.	1.02914	0.0878858	0.743777	694	0.85233	1.20289
TG.50.2...NL.14.0.	1.01794	0.0875705	0.839087	694	0.848813	1.19645
TG.50.2...NL.16.1.	1.07968	0.0895719	0.392024	694	0.867391	1.23227
TG.50.2...NL.18.1.	1.04673	0.0882905	0.604927	694	0.857945	1.21274
TG.50.2...NL.18.2.	1.03596	0.0880166	0.688148	694	0.854559	1.20666
TG.50.3...NL.14.0.	1.0527	0.087986	0.559445	694	0.860581	1.21502
TG.50.3...NL.14.1.	1.03506	0.088155	0.69591	694	0.854005	1.20653
TG.50.3...NL.16.1.	1.10096	0.0903901	0.287279	694	0.873373	1.24475
TG.50.3...NL.18.2.	1.07826	0.0888442	0.396376	694	0.868132	1.22981
TG.50.3...NL.18.3.	1.00609	0.0878493	0.944906	694	0.844046	1.19103
TG.50.4...NL.14.0.	1.04627	0.0886186	0.6098	694	0.85723	1.21329
TG.50.4...NL.18.3.	1.02296	0.0885208	0.797636	694	0.849046	1.20125
TG.50.4...NL.20.4.	0.964357	0.0879177	0.679742	694	0.828548	1.16948
TG.51.0...NL.16.0.	0.978996	0.0880771	0.809546	694	0.833726	1.17752
TG.51.1...NL.17.0.	1.0137	0.0881492	0.877289	694	0.846316	1.19564
TG.51.2...NL.15.0.	1.02601	0.0885149	0.771709	694	0.850154	1.20279
TG.51.2...NL.17.0.	1.01639	0.0890401	0.855087	694	0.845812	1.19911
TG.51.2...NL.17.1.	1.04402	0.0887096	0.627258	694	0.856276	1.21237
TG.52.1...NL.18.0.	1.02081	0.0876185	0.814142	694	0.849772	1.19803
TG.52.1...NL.18.1.	1.02998	0.0875694	0.735875	694	0.853161	1.20257
TG.52.2...NL.16.0.	1.10215	0.0887783	0.273251	694	0.876547	1.24141
TG.52.2...NL.18.2.	1.00325	0.0884324	0.970717	694	0.842048	1.19093
TG.52.3...NL.16.1.	1.08425	0.0897029	0.367195	694	0.86876	1.23485
TG.52.3...NL.18.2.	1.1407	0.0895177	0.1414	694	0.888444	1.26191
TG.52.4...NL.16.1.	1.11752	0.0901387	0.217678	694	0.879487	1.25223
TG.52.4...NL.18.2.	1.13974	0.0905269	0.148495	694	0.886365	1.26395
TG.52.4...NL.18.3.	1.0401	0.0887534	0.657767	694	0.854805	1.2105
TG.52.5...NL.18.3.	1.04304	0.0895815	0.638077	694	0.854466	1.21395
TG.52.5...NL.20.4.	1.00701	0.0883822	0.937014	694	0.8435	1.19275
TG.52.5...NL.20.5.	1.03525	0.0888861	0.696728	694	0.85285	1.20836
TG.53.2...NL.17.1.	1.03747	0.0879341	0.6757	694	0.855238	1.20723
TG.53.2...NL.18.1.	1.04036	0.0884041	0.654437	694	0.855484	1.2098
TG.54.0...NL.18.0.	0.994581	0.0876477	0.950568	694	0.840171	1.18463
TG.54.1...NL.18.1.	1.01425	0.08806	0.872338	694	0.846663	1.19571
TG.54.2...NL.18.0.	1.04154	0.0885489	0.64575	694	0.855662	1.21074
TG.54.2...NL.20.1.	1.04566	0.0879794	0.611803	694	0.858088	1.21146
TG.54.3...NL.18.1.	1.05688	0.0888965	0.533707	694	0.860526	1.21928
TG.54.3...NL.18.2.	1.05864	0.089501	0.524331	694	0.860128	1.22161
TG.54.4...NL.18.2.	1.07681	0.089538	0.408527	694	0.866446	1.23076
TG.54.4...NL.20.3.	0.994676	0.0884711	0.951883	694	0.838851	1.18659
TG.54.5...NL.18.3.	0.997944	0.0890297	0.981557	694	0.839128	1.18958
TG.54.5...NL.20.4.	1.05246	0.0892518	0.566734	694	0.858363	1.21791
TG.54.6...NL.18.3.	1.01049	0.0897867	0.907505	694	0.842442	1.19783
TG.54.6...NL.20.4.	1.06713	0.0897012	0.468892	694	0.862779	1.22634
TG.54.6...NL.20.5.	1.08257	0.0893828	0.374729	694	0.86872	1.23324
TG.54.6...NL.22.6.	1.07678	0.0881945	0.401581	694	0.86872	1.22751
TG.54.7...NL.20.5.	1.09528	0.0899888	0.311856	694	0.872099	1.24098
TG.54.7...NL.22.6.	1.09571	0.0891291	0.305146	694	0.873718	1.2391
TG.56.6...NL.20.4.	1.04313	0.0903514	0.640241	694	0.853209	1.21583
TG.56.6...NL.22.5.	1.09978	0.0894632	0.287729	694	0.874553	1.24191
TG.56.7...NL.20.4.	1.06119	0.0896203	0.507537	694	0.860826	1.22317
TG.56.7...NL.20.5.	1.07594	0.0892747	0.412275	694	0.866589	1.2297
TG.56.7...NL.22.5.	1.12002	0.0894571	0.205142	694	0.881518	1.25177
TG.56.7...NL.22.6.	1.12179	0.0890398	0.19679	694	0.882844	1.25161
TG.56.8...NL.20.4.	1.03214	0.0899021	0.724919	694	0.850042	1.20919
TG.56.8...NL.20.5.	1.09036	0.0895497	0.334023	694	0.871144	1.23749
TG.56.8...NL.22.6.	1.11017	0.0889964	0.240261	694	0.878936	1.24586
TG.56.9...NL.22.6.	1.08203	0.0892222	0.376875	694	0.868805	1.23259
TG.58.10...NL.22.6.	1.05033	0.0887631	0.580107	694	0.85843	1.21568
TG.58.8...NL.22.6.	1.07828	0.0887845	0.395941	694	0.868241	1.22967
TG.58.9...NL.22.6.	1.07925	0.0883621	0.388069	694	0.869299	1.22914
TG.O.50.1...NL.15.0.	1.0647	0.0901942	0.487011	694	0.861092	1.22631
TG.O.50.1...NL.16.0.	1.05549	0.0909743	0.552783	694	0.856539	1.22356
TG.O.50.1...NL.17.1.	1.0082	0.0913678	0.928797	694	0.839009	1.20037
TG.O.50.1...NL.18.1.	1.02447	0.0892726	0.786542	694	0.848339	1.20379
TG.O.50.2...NL.16.1.	1.09958	0.0906185	0.29483	694	0.872506	1.24463
TG.O.50.2...NL.18.1.	1.08252	0.0890138	0.373045	694	0.869331	1.23233
TG.O.50.2...NL.18.2.	1.05623	0.0901884	0.544107	694	0.85812	1.22205
TG.O.50.3...NL.18.2.	0.932789	0.0897744	0.438334	694	0.813691	1.1569
TG.O.52.0...NL.16.0.	1.03738	0.0903381	0.684539	694	0.851186	1.21288
TG.O.52.1...NL.16.0.	1.00998	0.0905186	0.912644	694	0.84105	1.19929
TG.O.52.1...NL.18.1.	1.02299	0.0899038	0.800367	694	0.846758	1.20452
TG.O.52.2...NL.16.0.	1.06404	0.0913724	0.49694	694	0.858875	1.22881
TG.O.52.2...NL.17.1.	1.07911	0.0903537	0.399421	694	0.865864	1.23387
TG.O.52.2...NL.18.1.	1.02904	0.0910654	0.753234	694	0.846999	1.21036
TG.O.54.2...NL.17.1.	0.976453	0.0904353	0.792173	694	0.828945	1.18164
TG.O.54.2...NL.18.1.	1.03796	0.0904061	0.680297	694	0.851279	1.21334
TG.O.54.3...NL.17.1.	1.05295	0.0898645	0.565868	694	0.857506	1.21962
TG.O.54.3...NL.18.1.	1.0546	0.0908111	0.558268	694	0.856499	1.22272
TG.O.54.4...NL.17.1.	0.979719	0.0905426	0.820973	694	0.829973	1.18361
TG.O.54.4...NL.18.2.	1.05065	0.0910135	0.587243	694	0.854765	1.22121
Ubiquinone	0.953106	0.0894004	0.591108	694	0.821944	1.16692
CE.18.2....OH.	0.882492	0.0930976	0.179357	694	0.78918	1.13676
CE.20.4....OH.	0.89094	0.094533	0.22187	694	0.790226	1.14469
CE.22.6....OH.	1.2193	0.0980865	0.0432366	694	0.8993	1.32096
LPC.18.2....OH.	1.02168	0.089549	0.810707	694	0.846876	1.20302
LPC.20.4....OH.	0.948375	0.0888794	0.550922	694	0.821007	1.16321
LPC.22.6....OH.	0.923779	0.0889192	0.372596	694	0.811628	1.1501
PC.36.4....OH.	0.943086	0.09181	0.523314	694	0.814325	1.16707
PC.38.6....OH.	1.01513	0.0918192	0.870055	694	0.840764	1.20501

## Sheet: ST5_LWAS - IQDQ species
Supplementary Table 5	LWAS species IQ/DQ
Probe	b	se	p	NMISS	b_95low	b_95high
Sph.d18.1.	0.799568	0.922743	0.386209	642	-1.00901	2.60814
S1P.d16.1.	1.20089	0.906507	0.185254	642	-0.575864	2.97764
S1P.d18.0.	1.48178	0.905393	0.101711	642	-0.29279	3.25635
S1P.d18.1.	1.5953	0.904325	0.0777192	642	-0.177177	3.36778
S1P.d18.2.	0.883132	0.968042	0.361617	642	-1.01423	2.78049
dhCer.d18.0.16.0.	0.617276	0.897211	0.491456	642	-1.14126	2.37581
dhCer.d18.0.18.0.	1.9005	0.894469	0.0336101	642	0.147341	3.65366
dhCer.d18.0.20.0.	0.0793057	0.910084	0.930559	642	-1.70446	1.86307
dhCer.d18.0.22.0.	0.389224	0.915756	0.670814	642	-1.40566	2.18411
dhCer.d18.0.24.0.	0.492117	0.941339	0.601125	642	-1.35291	2.33714
dhCer.d18.0.24.1.	-0.341925	0.901015	0.704325	642	-2.10791	1.42406
Cer.d16.1.16.0.	-0.319857	0.898901	0.721967	642	-2.0817	1.44199
Cer.d16.1.18.0.	0.442597	0.923995	0.631936	642	-1.36843	2.25363
Cer.d16.1.20.0.	-0.514556	0.917922	0.575093	642	-2.31368	1.28457
Cer.d16.1.22.0.	0.0106223	0.924598	0.990834	642	-1.80159	1.82283
Cer.d16.1.23.0.	0.777701	0.91121	0.393392	642	-1.00827	2.56367
Cer.d16.1.24.0.	0.524278	0.915975	0.56707	642	-1.27103	2.31959
Cer.d16.1.24.1.	-0.253883	0.917292	0.781953	642	-2.05178	1.54401
Cer.d17.1.16.0.	0.633318	0.898669	0.480979	642	-1.12807	2.39471
Cer.d17.1.18.0.	0.92293	0.905058	0.307849	642	-0.850984	2.69684
Cer.d17.1.20.0.	-0.0584119	0.901041	0.948312	642	-1.82445	1.70763
Cer.d17.1.22.0.	0.489801	0.91769	0.593527	642	-1.30887	2.28847
Cer.d17.1.23.0.	1.50569	0.916795	0.10052	642	-0.291228	3.30261
Cer.d17.1.24.0.	1.20151	0.910503	0.186963	642	-0.583076	2.9861
Cer.d17.1.24.1.	0.437274	0.940168	0.641858	642	-1.40546	2.28
Cer.d18.1.14.0.	1.47419	0.898118	0.100711	642	-0.286121	3.2345
Cer.d18.1.16.0.	0.276542	0.893934	0.757053	642	-1.47557	2.02865
Cer.d18.1.18.0.	0.0130856	0.913805	0.988575	642	-1.77797	1.80414
Cer.d18.1.19.0.	1.43435	0.901408	0.111558	642	-0.33241	3.20111
Cer.d18.1.20.0.	-0.780812	0.920112	0.396101	642	-2.58423	1.02261
Cer.d18.1.21.0.	-0.094113	0.926513	0.919092	642	-1.91008	1.72185
Cer.d18.1.22.0.	-1.09486	0.901015	0.224312	642	-2.86085	0.671129
Cer.d18.1.23.0.	0.290658	0.904161	0.747857	642	-1.4815	2.06281
Cer.d18.1.24.0.	-0.48872	0.896783	0.585774	642	-2.24641	1.26897
Cer.d18.1.24.1.	-1.70641	0.918208	0.0631105	642	-3.5061	0.0932777
Cer.d18.1.26.0.	1.98585	0.912277	0.0294952	642	0.197787	3.77391
Cer.d18.2.14.0.	0.298016	0.917731	0.745384	642	-1.50074	2.09677
Cer.d18.2.16.0.	-0.250288	0.937811	0.789557	642	-2.0884	1.58782
Cer.d18.2.18.0.	0.314263	0.979318	0.748286	642	-1.6052	2.23373
Cer.d18.2.20.0.	-0.868022	0.994581	0.382798	642	-2.8174	1.08136
Cer.d18.2.21.0.	0.0612216	0.939502	0.948044	642	-1.7802	1.90265
Cer.d18.2.22.0.	-0.592861	0.983315	0.546562	642	-2.52016	1.33444
Cer.d18.2.23.0.	1.09785	0.964328	0.254928	642	-0.792233	2.98793
Cer.d18.2.24.0.	0.366747	0.95006	0.699478	642	-1.49537	2.22886
Cer.d18.2.24.1.	-1.03469	1.0152	0.30811	642	-3.02448	0.955102
Cer.d18.2.26.0.	2.28766	0.904167	0.0114021	642	0.515493	4.05983
Cer.d19.1.16.0.	1.76125	0.874404	0.0439856	642	0.0474182	3.47508
Cer.d19.1.18.0.	0.837348	0.897539	0.350852	642	-0.921828	2.59652
Cer.d19.1.20.0.	0.234132	0.907176	0.796338	642	-1.54393	2.0122
Cer.d19.1.22.0.	1.0489	0.898179	0.242883	642	-0.711531	2.80933
Cer.d19.1.23.0.	1.64615	0.893742	0.0654957	642	-0.105584	3.39788
Cer.d19.1.24.0.	1.6574	0.892385	0.0632727	642	-0.0916746	3.40647
Cer.d19.1.24.1.	0.515598	0.908904	0.570527	642	-1.26585	2.29705
Cer.d19.1.26.0.	2.69366	0.880183	0.00221082	642	0.968501	4.41882
Cer.d20.1.22.0.	-1.34034	0.897203	0.1352	642	-3.09886	0.418178
Cer.d20.1.23.0.	0.0795204	0.903688	0.92988	642	-1.69171	1.85075
Cer.d20.1.24.0.	-0.602411	0.892643	0.499764	642	-2.35199	1.14717
Cer.d20.1.24.1.	-1.28482	0.894082	0.15071	642	-3.03722	0.467581
Cer.d20.1.26.0.	0.91613	0.890676	0.303678	642	-0.829595	2.66185
Cer.m18.0.20.0.	0.781857	0.918674	0.394729	642	-1.01874	2.58246
Cer.m18.0.22.0.	0.11878	0.902953	0.895343	642	-1.65101	1.88857
Cer.m18.0.23.0.	1.20847	0.89097	0.174986	642	-0.537831	2.95477
Cer.m18.0.24.0.	1.10764	0.89853	0.217679	642	-0.653479	2.86876
Cer.m18.0.24.1.	-0.755779	0.915874	0.409258	642	-2.55089	1.03933
Cer.m18.1.18.0.	1.40044	0.928365	0.131426	642	-0.419155	3.22004
Cer.m18.1.20.0.	0.580773	0.945964	0.53925	642	-1.27332	2.43486
Cer.m18.1.22.0.	1.50991	0.93971	0.108102	642	-0.331922	3.35174
Cer.m18.1.23.0.	1.61449	0.902028	0.0734785	642	-0.153485	3.38246
Cer.m18.1.24.0.	2.23112	0.920778	0.0153895	642	0.426395	4.03584
Cer.m18.1.24.1.	0.807348	0.940092	0.390452	642	-1.03523	2.64993
Cer1P.d18.1.16.0.	0.930865	0.913244	0.308063	642	-0.859093	2.72082
HexCer.d16.1.18.0.	0.789505	0.901298	0.381049	642	-0.977039	2.55605
HexCer.d16.1.20.0.	-0.160628	0.908336	0.859636	642	-1.94097	1.61971
HexCer.d16.1.22.0.	0.889801	0.930083	0.338724	642	-0.933162	2.71276
HexCer.d16.1.24.0.	0.889974	0.901798	0.323697	642	-0.87755	2.6575
HexCer.d18.1.16.0.	0.153299	0.927948	0.868785	642	-1.66548	1.97208
HexCer.d18.1.18.0.	1.74039	0.895225	0.0518854	642	-0.014251	3.49503
HexCer.d18.1.20.0.	0.993952	0.880833	0.259141	642	-0.732481	2.72038
HexCer.d18.1.22.0.	1.09405	0.895766	0.221953	642	-0.661651	2.84975
HexCer.d18.1.24.0.	1.48502	0.889893	0.0951637	642	-0.25917	3.22921
HexCer.d18.1.24.1.	0.632928	0.884057	0.474031	642	-1.09982	2.36568
HexCer.d18.2.18.0.	0.916674	0.929634	0.324104	642	-0.905409	2.73876
HexCer.d18.2.20.0.	1.91747	0.9442	0.0422766	642	0.066838	3.7681
HexCer.d18.2.22.0.	0.776896	0.947463	0.412231	642	-1.08013	2.63392
HexCer.d18.2.24.0.	1.8522	0.935813	0.0477891	642	0.0180065	3.68639
Hex2Cer.d16.1.16.0.	1.14353	0.931102	0.219392	642	-0.68143	2.96849
Hex2Cer.d16.1.24.1.	0.654946	0.906639	0.470055	642	-1.12207	2.43196
Hex2Cer.d18.1.16.0.	0.942233	0.890479	0.290001	642	-0.803106	2.68757
Hex2Cer.d18.1.18.0.	-0.1301	0.960881	0.892299	642	-2.01343	1.75323
Hex2Cer.d18.1.20.0.	0.995192	0.892504	0.264826	642	-0.754116	2.7445
Hex2Cer.d18.1.22.0.	1.49807	0.891692	0.0929506	642	-0.249646	3.24579
Hex2Cer.d18.1.24.0.	1.39689	0.903129	0.12193	642	-0.373243	3.16702
Hex2Cer.d18.1.24.1.	0.0946749	0.902057	0.916412	642	-1.67336	1.86271
Hex2Cer.d18.2.16.0.	1.173	0.952534	0.218155	642	-0.693967	3.03997
Hex2Cer.d18.2.18.0.	0.0498544	0.884355	0.955044	642	-1.68348	1.78319
Hex2Cer.d18.2.24.1.	0.329594	0.92956	0.722912	642	-1.49234	2.15153
Hex3Cer.d18.1.16.0.	1.26632	0.910105	0.164105	642	-0.517486	3.05013
Hex3Cer.d18.1.18.0.	0.188733	0.911862	0.836029	642	-1.59852	1.97598
Hex3Cer.d18.1.20.0.	0.00775231	0.887961	0.993034	642	-1.73265	1.74816
Hex3Cer.d18.1.22.0.	0.912009	0.893808	0.307556	642	-0.839855	2.66387
Hex3Cer.d18.1.24.0.	1.13647	0.906514	0.20996	642	-0.640297	2.91324
Hex3Cer.d18.1.24.1.	-0.611392	0.914058	0.503574	642	-2.40295	1.18016
GM3.d18.1.16.0.	0.141019	0.953408	0.882413	642	-1.72766	2.0097
GM3.d18.1.18.0.	2.01789	0.89244	0.0237536	642	0.268708	3.76707
GM3.d18.1.22.0.	-1.27791	0.887936	0.150098	642	-3.01826	0.462445
GM3.d18.1.24.0.	0.0298369	0.88728	0.973174	642	-1.70923	1.76891
GM3.d18.1.24.1.	-1.50884	0.891328	0.0904941	642	-3.25584	0.238163
GM1.d18.1.16.0.	0.936535	0.886889	0.290978	642	-0.801767	2.67484
SHexCer.d18.1.16.0.OH..	0.746771	0.909471	0.411587	642	-1.03579	2.52933
SHexCer.d18.1.16.0.	0.750988	0.911128	0.409803	642	-1.03482	2.5368
SHexCer.d18.1.24.0.OH..	-0.0710766	0.921669	0.93853	642	-1.87755	1.73539
SHexCer.d18.1.24.0.	0.456382	0.916977	0.618694	642	-1.34089	2.25366
SHexCer.d18.1.24.1.OH..	-1.29649	0.916736	0.157289	642	-3.09329	0.500313
SHexCer.d18.1.24.1.	0.368796	0.950581	0.698039	642	-1.49434	2.23193
SM.34.3.	2.02455	0.942701	0.0317447	642	0.176856	3.87224
SM.35.2...b.	1.72339	0.90882	0.0579219	642	-0.0578972	3.50468
SM.37.1.	1.77513	0.901817	0.0490236	642	0.00756868	3.54269
SM.37.2.	2.82687	0.910777	0.00191051	642	1.04175	4.61199
SM.38.3...a.	2.2133	0.912307	0.0152645	642	0.425178	4.00142
SM.38.3...b.	0.222506	0.917696	0.808423	642	-1.57618	2.02119
SM.40.3...a.	0.376992	0.934263	0.686567	642	-1.45416	2.20815
SM.40.3...b.	2.96957	0.890569	0.000854657	642	1.22405	4.71509
SM.40.4.	-0.249833	0.916592	0.785186	642	-2.04635	1.54669
SM.41.0.	2.06298	0.994	0.0379464	642	0.11474	4.01122
SM.41.1...a.	2.09968	0.892759	0.0186777	642	0.349872	3.84949
SM.42.3.	-0.158416	0.97221	0.870562	642	-2.06395	1.74712
SM.42.4.	1.1359	0.978448	0.245672	642	-0.781858	3.05366
SM.43.1.	3.00076	0.906377	0.000930575	642	1.22426	4.77726
SM.43.2...b.	2.40641	0.910953	0.00825056	642	0.620942	4.19188
SM.43.2...c.	2.91299	0.907881	0.00133401	642	1.13354	4.69244
SM.44.1.	2.8638	0.920815	0.00187045	642	1.059	4.6686
SM.44.2.	0.97535	0.906946	0.282186	642	-0.802264	2.75296
SM.44.3.	-0.244852	0.897313	0.784952	642	-2.00359	1.51388
SM.d16.1.19.0.	2.44109	0.887436	0.00594642	642	0.701715	4.18046
SM.d16.1.23.0..SM.d17.1.22.0.	1.53057	0.915292	0.09448	642	-0.263402	3.32454
SM.d16.1.24.1.	0.179326	0.901319	0.842294	642	-1.58726	1.94591
SM.d17.1.14.0.	1.78324	0.916775	0.05176	642	-0.013639	3.58012
SM.d17.1.16.0.	2.03594	0.90643	0.0246973	642	0.259337	3.81254
SM.d17.1.24.1.	1.71055	0.90097	0.0576218	642	-0.0553512	3.47645
SM.d18.0.14.0.	1.78114	0.911762	0.0507585	642	-0.00591352	3.56819
SM.d18.0.16.0.	1.52655	0.981225	0.119766	642	-0.396651	3.44975
SM.d18.0.22.0.	0.400756	1.00777	0.690876	642	-1.57447	2.37599
SM.d18.1.14.0..SM.d16.1.16.0.	1.1906	0.91148	0.191475	642	-0.595901	2.9771
SM.d18.1.16.0.	0.95606	0.906329	0.291485	642	-0.820345	2.73246
SM.d18.1.17.0..SM.d17.1.18.0.	2.98462	0.900427	0.000917524	642	1.21978	4.74946
SM.d18.1.18.0..SM.d16.1.20.0.	1.12698	0.907553	0.214319	642	-0.651824	2.90578
SM.d18.1.20.0..SM.d16.1.22.0.	0.149189	0.912332	0.870105	642	-1.63898	1.93736
SM.d18.1.22.0..SM.d16.1.24.0.	-0.178718	0.916233	0.845348	642	-1.97453	1.6171
SM.d18.1.23.0..SM.d17.1.24.0.	2.06791	0.924977	0.0253759	642	0.254955	3.88086
SM.d18.1.24.0.	0.802828	0.925594	0.385742	642	-1.01134	2.61699
SM.d18.1.24.1.	-1.12045	0.897889	0.212077	642	-2.88031	0.639412
SM.d18.2.14.0.	0.830716	0.996983	0.404715	642	-1.12337	2.7848
SM.d18.2.16.0.	0.454904	1.02157	0.656105	642	-1.54737	2.45718
SM.d18.2.17.0.	2.39546	0.912274	0.00864436	642	0.607403	4.18352
SM.d18.2.18.0.	1.16312	0.979178	0.23489	642	-0.756069	3.08231
SM.d18.2.18.1.	1.91061	0.918105	0.0374303	642	0.111124	3.7101
SM.d18.2.20.0.	0.0498219	0.973678	0.959191	642	-1.85859	1.95823
SM.d18.2.22.0.	0.387649	0.955796	0.685053	642	-1.48571	2.26101
SM.d18.2.23.0.	2.99928	0.915406	0.00105122	642	1.20508	4.79348
SM.d18.2.24.0.	1.75189	0.913528	0.0551473	642	-0.0386249	3.5424
SM.d19.1.24.1.	1.72912	0.889787	0.0519798	642	-0.0148625	3.4731
PA.34.1.	-0.217403	0.920252	0.813244	642	-2.0211	1.58629
PA.36.1.	0.159327	0.897387	0.85908	642	-1.59955	1.91821
PA.36.2.	-0.17324	0.916226	0.85003	642	-1.96904	1.62256
PA.36.3.	0.388405	0.916659	0.671771	642	-1.40825	2.18506
PA.36.4.	0.522936	0.891958	0.557689	642	-1.2253	2.27117
PA.40.6.	0.607933	0.878573	0.488965	642	-1.11407	2.32994
PC.14.0.16.0.	1.49619	0.89738	0.0954578	642	-0.262675	3.25505
PC.14.0.20.4.	0.207538	0.909735	0.819545	642	-1.57554	1.99062
PC.14.0.22.6.	-0.427265	0.910522	0.638889	642	-2.21189	1.35736
PC.15.MHDA.18.1.	2.23821	0.898248	0.0127114	642	0.477644	3.99878
PC.15.MHDA.18.2.	2.25655	0.892478	0.0114582	642	0.507293	4.00581
PC.15.MHDA.20.4.	2.08156	0.891256	0.0195157	642	0.334698	3.82842
PC.15.MHDA.22.6.	1.76174	0.91232	0.0534762	642	-0.0264072	3.54989
PC.15.0.20.3.	0.407277	0.911162	0.654885	642	-1.3786	2.19315
PC.15.0.20.4.	2.23586	0.885933	0.0116116	642	0.499431	3.97229
PC.15.0.22.6.	1.44669	0.902185	0.108816	642	-0.321593	3.21497
PC.16.0.16.0.	0.981666	0.886457	0.268119	642	-0.75579	2.71912
PC.16.0.18.0.	1.4389	0.902451	0.110839	642	-0.329904	3.2077
PC.16.0.18.1.	-0.97576	0.887209	0.271415	642	-2.71469	0.76317
PC.16.0.18.2.	-0.756701	0.920796	0.411197	642	-2.56146	1.04806
PC.16.0.18.3...a.	-0.585621	0.913655	0.521546	642	-2.37638	1.20514
PC.16.0.18.3...b.	-0.439933	0.903446	0.626293	642	-2.21069	1.33082
PC.16.0.20.3...a.	-0.0895002	0.914145	0.922007	642	-1.88122	1.70222
PC.16.0.20.3...b.	0.15125	0.895336	0.865851	642	-1.60361	1.90611
PC.16.0.20.4.	0.241084	0.922184	0.793763	642	-1.5664	2.04856
PC.16.0.20.5.	-1.44848	0.895567	0.105795	642	-3.20379	0.306831
PC.16.0.22.6.	0.0668827	0.901647	0.940868	642	-1.70035	1.83411
PC.16.1.18.2.	-0.184448	0.923263	0.841654	642	-1.99404	1.62515
PC.16.1.20.4.	-0.208009	0.916854	0.820523	642	-2.00504	1.58902
PC.16.1.22.6.	0.191443	0.914081	0.834107	642	-1.60016	1.98304
PC.17.0.18.1.	1.59499	0.901615	0.0768879	642	-0.172175	3.36216
PC.17.0.18.2.	1.66237	0.886777	0.0608457	642	-0.0757129	3.40045
PC.17.0.20.4.	1.62296	0.8758	0.0638651	642	-0.093608	3.33953
PC.17.0.22.6.	1.35738	0.903285	0.132912	642	-0.413059	3.12782
PC.17.1.18.2.	1.3662	0.906031	0.131582	642	-0.409621	3.14202
PC.18.0.18.1.	-0.428749	0.90054	0.634001	642	-2.19381	1.33631
PC.18.0.18.2.	-0.428442	0.917361	0.640473	642	-2.22647	1.36959
PC.18.0.20.3.	-0.688971	0.955596	0.470918	642	-2.56194	1.184
PC.18.0.20.4.	0.179569	0.904583	0.842646	642	-1.59341	1.95255
PC.18.0.22.4.	0.806275	0.92903	0.385467	642	-1.01462	2.62717
PC.18.0.22.5...n3..PC.20.1.20.4.	-1.43272	0.953132	0.132795	642	-3.30086	0.435419
PC.18.0.22.5...n6.	1.16108	0.936437	0.215014	642	-0.674337	2.9965
PC.18.0.22.6.	-0.048997	0.910855	0.957101	642	-1.83427	1.73628
PC.18.1.18.1.	-1.15778	0.890444	0.193525	642	-2.90305	0.58749
PC.18.1.18.2.	-0.506544	0.900067	0.573581	642	-2.27068	1.25759
PC.18.1.20.3.	-0.697969	0.916444	0.446296	642	-2.4942	1.09826
PC.18.1.22.6...a.	-0.300036	0.931703	0.74743	642	-2.12617	1.5261
PC.18.1.22.6...b.	1.51512	0.90183	0.0929473	642	-0.252467	3.28271
PC.18.2.18.2.	1.54941	0.915216	0.0904668	642	-0.244413	3.34323
PC.18.2.20.5.	-0.183462	0.924347	0.842671	642	-1.99518	1.62826
PC.20.0.20.4.	-0.135215	0.924474	0.883715	642	-1.94718	1.67675
PC.28.0.	1.40448	0.891487	0.115157	642	-0.342835	3.15179
PC.31.0...a.	2.71934	0.909194	0.00278123	642	0.93732	4.50136
PC.31.0...b.	3.14857	0.899193	0.000462555	642	1.38615	4.91099
PC.31.1.	1.73718	0.89853	0.0531915	642	-0.0239388	3.4983
PC.32.1.	0.0172558	0.89951	0.984695	642	-1.74578	1.7803
PC.32.2.	-0.0192999	0.909594	0.983072	642	-1.8021	1.7635
PC.33.0...a.	2.77342	0.890588	0.00184475	642	1.02787	4.51897
PC.33.0...b.	2.99883	0.889481	0.000747776	642	1.25545	4.74221
PC.33.1.	1.79326	0.896907	0.0455668	642	0.0353223	3.5512
PC.33.2.	2.48825	0.900957	0.00574855	642	0.722374	4.25413
PC.34.5.	-1.2549	0.902957	0.164601	642	-3.0247	0.514896
PC.35.5.	0.126974	0.894827	0.887161	642	-1.62689	1.88083
PC.36.6...a.	-1.04868	0.907272	0.24774	642	-2.82693	0.729573
PC.38.2.	-0.219866	0.926633	0.812444	642	-2.03607	1.59633
PC.38.4...b.	0.185681	0.90827	0.838015	642	-1.59453	1.96589
PC.38.5...a.	-1.17917	0.907686	0.193911	642	-2.95823	0.599895
PC.38.5...b.	-0.982227	0.907216	0.278949	642	-2.76037	0.795916
PC.38.6...a.	0.27883	0.933044	0.765063	642	-1.54994	2.1076
PC.38.7...c.	0.349691	0.914006	0.702022	642	-1.44176	2.14114
PC.39.5...a.	1.702	0.910841	0.0616773	642	-0.0832484	3.48725
PC.39.5...b.	0.650352	0.906164	0.472943	642	-1.12573	2.42643
PC.40.7...a.	0.856336	0.965886	0.375305	642	-1.0368	2.74947
PC.40.8.	1.27027	0.933405	0.173545	642	-0.559204	3.09974
PC.42.10.	1.59745	0.934594	0.0874057	642	-0.234354	3.42925
PC.42.2.	-0.282295	0.939177	0.763737	642	-2.12308	1.55849
PC.42.3.	0.160456	0.922046	0.861849	642	-1.64675	1.96767
PC.42.4.	1.38684	0.909381	0.12725	642	-0.395547	3.16923
PC.42.5...a.	0.585921	0.954378	0.539262	642	-1.28466	2.4565
PC.42.5...b.	0.487746	0.914939	0.59397	642	-1.30553	2.28103
PC.42.6...a.	-0.991677	0.8835	0.261675	642	-2.72334	0.739983
PC.42.6...b.	2.22466	0.943885	0.0184274	642	0.374645	4.07467
PC.42.7.	-0.408259	0.900641	0.650334	642	-2.17352	1.357
PC.42.8.	1.49938	0.936928	0.109529	642	-0.336999	3.33576
PC.42.9.	1.09625	0.959779	0.253377	642	-0.784917	2.97742
PC.44.12.	1.45336	0.900449	0.10652	642	-0.31152	3.21824
PC.44.4...a.	2.02252	0.897099	0.024164	642	0.264206	3.78083
PC.44.4...b.	1.33609	0.89613	0.135973	642	-0.420325	3.0925
PC.44.5.	0.696382	0.903146	0.44067	642	-1.07378	2.46655
PC.O.16.0.16.0.	2.62271	0.890089	0.00321321	642	0.878136	4.36728
PC.O.16.0.20.3.	2.91334	0.929325	0.00171912	642	1.09186	4.73482
PC.O.16.0.20.4.	2.61592	0.91091	0.0040818	642	0.830536	4.4013
PC.O.16.0.22.6.	1.95898	0.918818	0.033002	642	0.158097	3.75986
PC.O.18.0.18.1.	3.31182	0.896946	0.000222212	642	1.55381	5.06983
PC.O.18.0.18.2.	3.11342	0.892196	0.000483727	642	1.36472	4.86212
PC.O.18.0.20.4.	3.90243	0.891629	1.20467e-05	642	2.15484	5.65002
PC.O.18.0.22.6.	3.24825	0.90771	0.000345559	642	1.46914	5.02736
PC.O.18.1.18.1.	0.630394	0.910637	0.488777	642	-1.15445	2.41524
PC.O.18.1.18.2.	0.4366	0.919942	0.635076	642	-1.36649	2.23969
PC.O.32.2.	2.9037	0.91405	0.0014894	642	1.11216	4.69524
PC.O.34.1.	0.954477	0.891176	0.284155	642	-0.792228	2.70118
PC.O.34.2.	2.59856	0.908429	0.00422982	642	0.818039	4.37908
PC.O.34.4.	3.15258	0.916222	0.000579891	642	1.35678	4.94838
PC.O.35.4.	1.59541	0.89385	0.0742818	642	-0.156536	3.34736
PC.O.36.0.	2.57648	0.900455	0.00421901	642	0.811588	4.34137
PC.O.36.5.	1.01865	0.919436	0.2679	642	-0.783445	2.82074
PC.O.38.5.	0.648319	0.902032	0.472307	642	-1.11966	2.4163
PC.O.40.5.	3.31346	0.884422	0.000179338	642	1.57999	5.04693
PC.O.40.7.	0.430062	0.904752	0.634547	642	-1.34325	2.20338
PC.O.42.4...a.	2.14269	0.907943	0.0182782	642	0.363122	3.92226
PC.O.42.4...b.	4.00967	0.891822	6.9228e-06	642	2.2617	5.75764
PC.O.42.5...a.	2.63635	0.888542	0.00300668	642	0.894808	4.37789
PC.O.42.6.	1.49996	0.898707	0.0951133	642	-0.261506	3.26143
PC.O.42.7.	1.47574	0.888313	0.0966567	642	-0.265353	3.21683
PC.O.44.6.	1.54866	0.880341	0.0785505	642	-0.176808	3.27413
PC.O.44.7.	1.64928	0.885316	0.0624733	642	-0.0859394	3.3845
PC.O.46.7...a.	1.23735	0.880436	0.159907	642	-0.488305	2.963
PC.O.46.7...b.	1.64534	0.880265	0.0616022	642	-0.0799794	3.37066
PC.O.46.8.	1.52125	0.900117	0.0910161	642	-0.242979	3.28548
PC.P.15.0.20.4...a.	1.74529	0.90316	0.0533064	642	-0.0249036	3.51548
PC.P.15.0.20.4...b.	2.77171	0.896462	0.00198926	642	1.01464	4.52878
PC.P.16.0.14.0.	3.11858	0.900717	0.000535519	642	1.35317	4.88399
PC.P.16.0.16.1.	1.26536	0.921508	0.169708	642	-0.540796	3.07152
PC.P.16.0.18.0.	2.78612	0.90511	0.00208249	642	1.0121	4.56014
PC.P.16.0.18.1.	1.66509	0.901866	0.0648533	642	-0.102567	3.43275
PC.P.16.0.18.2.	2.30111	0.909396	0.0113942	642	0.518694	4.08353
PC.P.16.0.18.3.	1.33616	0.908348	0.141297	642	-0.444202	3.11652
PC.P.16.0.20.4.	1.66019	0.908918	0.0677665	642	-0.121289	3.44167
PC.P.16.0.20.5.	0.203687	0.920415	0.824859	642	-1.60033	2.0077
PC.P.16.0.22.6.	1.32742	0.918322	0.148321	642	-0.472491	3.12733
PC.P.17.0.20.4...a.	3.04745	0.896155	0.000672432	642	1.29099	4.80391
PC.P.17.0.20.4...b.	2.7224	0.897751	0.00242565	642	0.962808	4.48199
PC.P.18.0.18.2.	3.11151	0.888023	0.000458551	642	1.37098	4.85204
PC.P.18.0.20.4.	2.62732	0.895666	0.0033531	642	0.871815	4.38283
PC.P.18.0.22.5.	2.57572	0.925	0.00536002	642	0.76272	4.38872
PC.P.18.0.22.6.	2.24032	0.911865	0.0140161	642	0.453065	4.02758
PC.P.18.1.22.6.	0.432164	0.917292	0.637548	642	-1.36573	2.23006
PC.P.20.0.20.4.	2.36107	0.935242	0.0115845	642	0.527996	4.19414
PC.P.35.2...a.	3.57334	0.894715	6.50147e-05	642	1.8197	5.32698
PC.P.35.2...b.	3.50481	0.886743	7.73536e-05	642	1.76679	5.24283
PC.P.36.3.	2.06058	0.909831	0.0235251	642	0.277311	3.84385
PC.P.38.5...a.	1.03002	0.903045	0.254032	642	-0.739948	2.79999
PC.P.38.5...b.	1.60201	0.901198	0.0754615	642	-0.164338	3.36836
PC.P.42.5.	2.65465	0.879379	0.00253799	642	0.931067	4.37823
PC.P.44.5.	2.35715	0.886992	0.00787297	642	0.618646	4.09565
PC.P.46.8.	0.745334	0.889241	0.401936	642	-0.997578	2.48825
LPC.14.0...sn1.	0.907143	0.897906	0.312358	642	-0.852753	2.66704
LPC.14.0...sn2.	1.14911	0.897086	0.200214	642	-0.609179	2.9074
LPC.15.MHDA...sn1....LPC.17.0...sn2.	2.64427	0.901082	0.00334028	642	0.878149	4.41039
LPC.15.MHDA...sn1...104.sn1.	2.98478	0.893084	0.000831452	642	1.23434	4.73522
LPC.15.MHDA...sn2.	2.88057	0.897176	0.00132411	642	1.12211	4.63903
LPC.15.0...sn1.	2.98177	0.902063	0.00094807	642	1.21373	4.74981
LPC.15.0...sn2.	3.09564	0.901064	0.00059138	642	1.32955	4.86173
LPC.16.0...sn1.	0.639791	0.90846	0.481271	642	-1.14079	2.42037
LPC.16.0...sn2.	0.725167	0.909442	0.425233	642	-1.05734	2.50767
LPC.16.1...sn1.	1.13265	0.922494	0.219516	642	-0.675438	2.94074
LPC.16.1...sn2.	0.521813	0.928218	0.574003	642	-1.29749	2.34112
LPC.17.0...sn1.	2.21659	0.904634	0.0142753	642	0.443507	3.98967
LPC.17.1...a...sn1...104.sn1.	2.04616	0.898401	0.0227531	642	0.285294	3.80703
LPC.17.1...sn1...a....LPC.17.1...sn2...b.	2.00241	0.899445	0.0259955	642	0.239498	3.76532
LPC.17.1...sn1...b.	3.37478	0.890844	0.000151682	642	1.62873	5.12083
LPC.17.1...sn2...a.	2.5141	0.897927	0.00511188	642	0.754163	4.27404
LPC.18.0...sn1.	0.62574	0.929241	0.5007	642	-1.19557	2.44705
LPC.18.0...sn2.	0.565092	0.924382	0.540988	642	-1.2467	2.37688
LPC.18.1...sn1.	0.77637	0.915227	0.396282	642	-1.01747	2.57021
LPC.18.1...sn2.	0.460123	0.917088	0.615864	642	-1.33737	2.25762
LPC.18.2...sn1.	1.49419	0.910726	0.100869	642	-0.290833	3.27921
LPC.18.2...sn2.	1.18977	0.910478	0.191295	642	-0.594767	2.97431
LPC.18.3...a...sn1...104.sn1.	0.170235	0.92101	0.853359	642	-1.63494	1.97541
LPC.18.3...sn1...a..LPC.18.3...sn2...b.	0.0780511	0.916155	0.932107	642	-1.71761	1.87371
LPC.18.3...sn1...b.	-0.445116	0.915421	0.626796	642	-2.23934	1.34911
LPC.18.3...sn2...a.	0.224319	0.915884	0.806518	642	-1.57081	2.01945
LPC.19.0...a...sn1...104.sn1.	1.37534	0.908567	0.130091	642	-0.405451	3.15613
LPC.19.0...sn1...a....LPC.19.0...sn2...b.	1.39837	0.909716	0.124258	642	-0.384673	3.18141
LPC.19.0...sn1...b.	1.73936	0.913538	0.0569126	642	-0.0511745	3.52989
LPC.19.0...sn2...a.	1.18145	0.904512	0.191495	642	-0.591394	2.95429
LPC.19.1...a.	2.29066	0.900096	0.0109308	642	0.526472	4.05485
LPC.19.1...b.	2.01663	0.901126	0.0252274	642	0.250423	3.78284
LPC.19.1...c.	3.2245	0.908052	0.000383759	642	1.44472	5.00428
LPC.20.0...sn1.	-0.396436	0.92194	0.667194	642	-2.20344	1.41057
LPC.20.0...sn2.	-0.466646	0.918912	0.611576	642	-2.26771	1.33442
LPC.20.1...sn1.	-0.061696	0.928357	0.947014	642	-1.88128	1.75788
LPC.20.1...sn2.	-0.211974	0.921771	0.81812	642	-2.01865	1.5947
LPC.20.2...sn1.	0.986382	0.923183	0.285314	642	-0.823057	2.79582
LPC.20.2...sn2.	0.976485	0.92619	0.291744	642	-0.838847	2.79182
LPC.20.3...sn1.	0.669757	0.930763	0.471784	642	-1.15454	2.49405
LPC.20.3...sn2.	0.33524	0.95314	0.725047	642	-1.53291	2.20339
LPC.20.4...sn1.	1.28728	0.919202	0.161384	642	-0.514356	3.08892
LPC.20.4...sn2.	1.02776	0.918023	0.262912	642	-0.771565	2.82709
LPC.20.5...sn1.	-0.645715	0.900736	0.473451	642	-2.41116	1.11973
LPC.20.5...sn2.	-0.81088	0.899759	0.367472	642	-2.57441	0.952648
LPC.22.0...sn1.	0.745058	0.917101	0.416558	642	-1.05246	2.54258
LPC.22.0...sn2.	0.388145	0.909278	0.669473	642	-1.39404	2.17033
LPC.22.1...sn1.	0.619288	0.887149	0.485136	642	-1.11952	2.3581
LPC.22.1...sn2.	0.72618	0.893396	0.416315	642	-1.02488	2.47724
LPC.22.4...sn1.	1.83327	0.914504	0.0449991	642	0.0408422	3.6257
LPC.22.4...sn2.	1.80643	0.91174	0.0475579	642	0.0194196	3.59344
LPC.22.5...n3...sn1...104.sn1.	-0.299893	0.923213	0.745305	642	-2.10939	1.5096
LPC.22.5...sn1...n3..LPC.22.5...sn2...n6.	-0.0486829	0.922786	0.957926	642	-1.85734	1.75998
LPC.22.5...sn1...n6.	2.11869	0.916584	0.0208049	642	0.322185	3.91519
LPC.22.5...sn2...n3.	-0.702485	0.927123	0.448628	642	-2.51965	1.11468
LPC.22.6...sn1.	0.441705	0.900269	0.623683	642	-1.32282	2.20623
LPC.22.6...sn2.	0.656519	0.898737	0.46509	642	-1.10501	2.41804
LPC.24.0...sn1.	0.615204	0.915789	0.501727	642	-1.17974	2.41015
LPC.24.0...sn2.	-0.348901	0.900883	0.698543	642	-2.11463	1.41683
LPC.26.0...sn1.	1.8817	0.930414	0.043132	642	0.0580886	3.70531
LPC.26.0...sn2.	0.089638	0.904536	0.92106	642	-1.68325	1.86253
LPC.O.16.0.	2.17829	0.914283	0.0171951	642	0.386295	3.97028
LPC.O.18.0.	2.78903	0.898485	0.00190826	642	1.028	4.55006
LPC.O.18.1.	0.718703	0.917948	0.433659	642	-1.08048	2.51788
LPC.O.20.0.	3.20507	0.89155	0.000324471	642	1.45763	4.95251
LPC.O.20.1.	1.58245	0.898088	0.0780657	642	-0.177802	3.3427
LPC.O.22.0.	3.90456	0.880232	9.17177e-06	642	2.17931	5.62981
LPC.O.22.1.	1.65697	0.890208	0.062697	642	-0.0878377	3.40178
LPC.O.24.0.	3.01888	0.894794	0.000741308	642	1.26508	4.77268
LPC.O.24.1.	1.99232	0.887384	0.024758	642	0.253047	3.73159
LPC.O.24.2.	1.4992	0.900174	0.0958223	642	-0.265141	3.26354
LPC.P.16.0.	2.24219	0.927541	0.0156339	642	0.42421	4.06017
LPC.P.17.0...a.	3.66179	0.90225	4.93883e-05	642	1.89338	5.4302
LPC.P.17.0...b.	3.01826	0.89005	0.000696102	642	1.27376	4.76276
LPC.P.18.0.	2.84719	0.902912	0.0016141	642	1.07748	4.6169
LPC.P.18.1.	1.28991	0.93339	0.166983	642	-0.539534	3.11935
LPC.P.20.0.	1.81409	0.911833	0.0466468	642	0.0268973	3.60128
PE.15.MHDA.18.1.	1.53818	0.885574	0.0823994	642	-0.197545	3.27391
PE.15.MHDA.18.2.	1.28362	0.896106	0.152017	642	-0.472748	3.03999
PE.15.MHDA.20.4.	2.5158	0.887642	0.00459338	642	0.776022	4.25558
PE.15.MHDA.22.6.	0.793717	0.898626	0.377098	642	-0.96759	2.55502
PE.16.0.16.0.	1.13551	0.900172	0.207152	642	-0.628827	2.89985
PE.16.0.16.1.	0.742158	0.897139	0.408095	642	-1.01623	2.50055
PE.16.0.18.1.	-0.367535	0.902519	0.683837	642	-2.13647	1.4014
PE.16.0.18.2.	-0.326064	0.904624	0.718517	642	-2.09913	1.447
PE.16.0.18.3...a.	-0.209003	0.908026	0.817957	642	-1.98873	1.57073
PE.16.0.18.3...b.	0.720734	0.885594	0.415735	642	-1.01503	2.4565
PE.16.0.20.3.	0.343142	0.905079	0.704592	642	-1.43081	2.1171
PE.16.0.20.4.	0.322713	0.894048	0.718132	642	-1.42962	2.07505
PE.16.0.20.5.	-0.567407	0.899573	0.528203	642	-2.33057	1.19576
PE.16.0.22.6.	-0.58963	0.897845	0.511363	642	-2.34941	1.17015
PE.16.1.18.2.	0.338911	0.897671	0.705769	642	-1.42052	2.09835
PE.16.1.20.4.	0.610561	0.899909	0.497474	642	-1.15326	2.37438
PE.17.0.18.1.	0.714347	0.886511	0.42036	642	-1.02321	2.45191
PE.17.0.18.2.	0.398609	0.898133	0.657173	642	-1.36173	2.15895
PE.17.0.20.4.	1.45921	0.88397	0.0987901	642	-0.273371	3.19179
PE.17.0.22.6.	0.0434728	0.897961	0.961387	642	-1.71653	1.80348
PE.18.0.18.1.	-0.957731	0.891182	0.28252	642	-2.70445	0.788986
PE.18.0.18.2.	-0.827347	0.906595	0.361459	642	-2.60427	0.949579
PE.18.0.20.3...a.	-0.698537	0.90512	0.440256	642	-2.47257	1.0755
PE.18.0.20.3...b.	-0.205219	0.882503	0.816117	642	-1.93492	1.52449
PE.18.0.20.4.	0.130003	0.90317	0.885547	642	-1.64021	1.90022
PE.18.0.22.4.	0.375521	0.881749	0.670194	642	-1.35271	2.10375
PE.18.0.22.5...n3.	-0.810574	0.898843	0.367164	642	-2.57231	0.951158
PE.18.0.22.5...n6.	-0.00893793	0.910712	0.99217	642	-1.79393	1.77606
PE.18.0.22.6.	-1.16854	0.907818	0.198025	642	-2.94786	0.610783
PE.18.1.18.1.	-0.741655	0.903235	0.411584	642	-2.512	1.02869
PE.18.1.18.2.	-0.39651	0.904812	0.661224	642	-2.16994	1.37692
PE.18.1.22.6...a.	-0.981489	0.892052	0.271219	642	-2.72991	0.766933
PE.18.1.22.6...b.	0.143694	0.895564	0.872526	642	-1.61161	1.899
PE.20.0.20.4.	0.969311	0.914776	0.28932	642	-0.82365	2.76227
PE.36.0.	0.160836	0.87743	0.85456	642	-1.55893	1.8806
PE.38.5...a.	0.0597159	0.891176	0.946575	642	-1.68699	1.80642
PE.38.5...b.	-0.640609	0.894047	0.473666	642	-2.39294	1.11172
PE.O.16.0.18.2.	0.950208	0.89548	0.288638	642	-0.804933	2.70535
PE.O.16.0.20.3.	1.76932	0.89855	0.048943	642	0.008162	3.53048
PE.O.16.0.20.4.	1.37542	0.913241	0.132046	642	-0.414532	3.16537
PE.O.16.0.22.4.	1.41365	0.900498	0.116448	642	-0.351326	3.17863
PE.O.16.0.22.6.	0.492787	0.927949	0.595385	642	-1.32599	2.31157
PE.O.18.0.20.4.	2.29334	0.897962	0.0106513	642	0.533334	4.05335
PE.O.18.0.22.5.	1.1228	0.896786	0.210561	642	-0.634901	2.8805
PE.O.18.0.22.6.	1.97777	0.910972	0.0299272	642	0.192265	3.76328
PE.O.18.1.18.2.	0.413393	0.903788	0.647383	642	-1.35803	2.18482
PE.O.18.1.22.6.	0.278674	0.895938	0.755769	642	-1.47736	2.03471
PE.O.34.1.	0.408327	0.910613	0.653858	642	-1.37647	2.19313
PE.O.36.5.	0.464753	0.906295	0.608087	642	-1.31159	2.24109
PE.O.38.5...a.	0.760128	0.906771	0.401873	642	-1.01714	2.5374
PE.O.38.5...b.	1.61906	0.910281	0.0752994	642	-0.165091	3.40321
PE.P.15.0.20.4...a.	1.94255	0.91803	0.0343453	642	0.143211	3.74189
PE.P.15.0.20.4...b.	1.80923	0.890568	0.0421996	642	0.0637167	3.55474
PE.P.15.0.22.6...a.	1.69212	0.920363	0.0659842	642	-0.111791	3.49603
PE.P.15.0.22.6...b.	0.63364	0.893372	0.478158	642	-1.11737	2.38465
PE.P.16.0.18.1.	0.0112239	0.914892	0.990212	642	-1.78196	1.80441
PE.P.16.0.18.2.	-0.343987	0.902006	0.702937	642	-2.11192	1.42394
PE.P.16.0.18.3.	-0.577759	0.891549	0.51696	642	-2.3252	1.16968
PE.P.16.0.20.3...a.	0.487777	0.900922	0.588218	642	-1.27803	2.25358
PE.P.16.0.20.3...b.	0.950619	0.904777	0.293412	642	-0.822744	2.72398
PE.P.16.0.20.4.	0.478781	0.916446	0.601369	642	-1.31745	2.27502
PE.P.16.0.20.5.	-0.899539	0.920914	0.328673	642	-2.70453	0.905452
PE.P.16.0.22.4.	2.30612	0.907973	0.0110898	642	0.526493	4.08575
PE.P.16.0.22.5...n3.	-0.134367	0.91296	0.882992	642	-1.92377	1.65503
PE.P.16.0.22.5...n6.	1.74567	0.91628	0.0567576	642	-0.0502388	3.54158
PE.P.16.0.22.6.	0.101184	0.920556	0.912476	642	-1.70311	1.90547
PE.P.17.0.20.4...a.	1.90711	0.899383	0.0339664	642	0.144319	3.6699
PE.P.17.0.20.4...b.	2.13093	0.900052	0.0179055	642	0.366828	3.89503
PE.P.17.0.22.6...a.	1.44542	0.912124	0.113039	642	-0.342343	3.23318
PE.P.17.0.22.6...b.	1.44008	0.911382	0.114082	642	-0.346229	3.22639
PE.P.18.0.18.1.	0.672803	0.918282	0.463756	642	-1.12703	2.47264
PE.P.18.0.18.2.	1.2195	0.899056	0.174963	642	-0.54265	2.98165
PE.P.18.0.18.3.	0.690499	0.905515	0.445732	642	-1.08431	2.46531
PE.P.18.0.20.3...a.	1.67895	0.90467	0.0634726	642	-0.0942032	3.4521
PE.P.18.0.20.3...b.	2.13981	0.90415	0.01795	642	0.367676	3.91194
PE.P.18.0.20.4.	2.30482	0.907638	0.0111055	642	0.52585	4.08379
PE.P.18.0.20.5.	0.773137	0.918877	0.400128	642	-1.02786	2.57414
PE.P.18.0.22.4.	2.37751	0.914473	0.00932608	642	0.585143	4.16988
PE.P.18.0.22.5...n3.	1.06508	0.899528	0.236395	642	-0.697995	2.82815
PE.P.18.0.22.5...n6.	3.19969	0.915648	0.000475031	642	1.40502	4.99436
PE.P.18.0.22.6.	1.43491	0.919644	0.118692	642	-0.367592	3.23741
PE.P.18.1.18.1...a.	-0.922013	0.923941	0.318321	642	-2.73294	0.888911
PE.P.18.1.18.1...b.	1.06911	0.904069	0.236988	642	-0.702865	2.84109
PE.P.18.1.18.2...a.	-0.540549	0.910508	0.552727	642	-2.32514	1.24405
PE.P.18.1.18.2...b.	1.22259	0.881749	0.16558	642	-0.505638	2.95082
PE.P.18.1.18.3.	-0.63104	0.885313	0.475977	642	-2.36625	1.10417
PE.P.18.1.20.3...a.	-0.00999049	0.898769	0.991131	642	-1.77158	1.7516
PE.P.18.1.20.3...b.	1.67801	0.894744	0.0607364	642	-0.0756882	3.43171
PE.P.18.1.20.4...a.	0.458295	0.918275	0.617721	642	-1.34152	2.25811
PE.P.18.1.20.4...b.	2.24423	0.899938	0.0126396	642	0.480352	4.00811
PE.P.18.1.20.5...a.	-0.666973	0.921782	0.46933	642	-2.47367	1.13972
PE.P.18.1.20.5...b.	0.228935	0.906737	0.800668	642	-1.54827	2.00614
PE.P.18.1.22.4.	1.54735	0.917079	0.0915542	642	-0.250125	3.34482
PE.P.18.1.22.5...a.	-0.590969	0.911701	0.516852	642	-2.3779	1.19596
PE.P.18.1.22.5...b.	1.03245	0.929757	0.266805	642	-0.789874	2.85477
PE.P.18.1.22.6...a.	-0.97471	0.905277	0.281616	642	-2.74905	0.799633
PE.P.18.1.22.6...b.	1.18124	0.910781	0.194649	642	-0.603891	2.96637
PE.P.19.0.20.4...a.	2.46667	0.899237	0.00608667	642	0.704165	4.22917
PE.P.19.0.20.4...b.	2.57243	0.926074	0.00547322	642	0.757325	4.38754
PE.P.20.0.18.1.	0.297984	1.00081	0.7659	642	-1.6636	2.25957
PE.P.20.0.18.2.	1.02003	0.987897	0.301828	642	-0.916248	2.95631
PE.P.20.0.20.4.	2.60406	0.936838	0.00544212	642	0.767858	4.44026
PE.P.20.0.22.6.	1.36598	0.956971	0.153463	642	-0.509683	3.24164
PE.P.20.1.20.4.	0.805524	0.922459	0.382535	642	-1.0025	2.61354
PE.P.20.1.22.6.	0.0250564	0.909994	0.978033	642	-1.75853	1.80864
LPE.16.0...sn1.	0.914358	0.911343	0.315712	642	-0.871874	2.70059
LPE.16.0...sn2.	1.00135	0.905152	0.268608	642	-0.772748	2.77545
LPE.18.0...sn1.	0.30271	0.909958	0.739388	642	-1.48081	2.08623
LPE.18.0...sn2.	0.224932	0.907236	0.804187	642	-1.55325	2.00311
LPE.18.1...sn1.	-0.327366	0.91435	0.72032	642	-2.11949	1.46476
LPE.18.1...sn2.	-0.73754	0.908583	0.416937	642	-2.51836	1.04328
LPE.18.2...sn1.	-0.0464887	0.909102	0.959216	642	-1.82833	1.73535
LPE.18.2...sn2.	0.263795	0.906717	0.771102	642	-1.51337	2.04096
LPE.20.4...sn1.	-0.237981	0.897469	0.790879	642	-1.99702	1.52106
LPE.20.4...sn2.	0.170703	0.900305	0.849618	642	-1.59389	1.9353
LPE.22.6...sn1.	-1.31977	0.914528	0.148987	642	-3.11224	0.472705
LPE.22.6...sn2.	-0.645841	0.904761	0.475336	642	-2.41917	1.12749
LPE.P.16.0.	0.938907	0.908444	0.301354	642	-0.841643	2.71946
LPE.P.18.0.	1.68453	0.903002	0.0621146	642	-0.0853539	3.45441
LPE.P.18.1.	1.13162	0.900624	0.208942	642	-0.633603	2.89684
LPE.P.20.0.	0.704767	0.895986	0.431526	642	-1.05137	2.4609
PI..38.5...b.	0.593719	0.890629	0.505009	642	-1.15191	2.33935
PI.15.MHDA.18.1..PI.17.0.18.1.	1.27909	0.940173	0.173679	642	-0.563649	3.12183
PI.15.MHDA.18.2..PI.17.0.18.2.	1.24545	0.903619	0.168113	642	-0.525643	3.01654
PI.15.MHDA.20.4..PI.17.0.20.4.	1.16225	0.872577	0.18287	642	-0.548001	2.8725
PI.16.0.16.0.	1.18145	0.908317	0.19336	642	-0.598851	2.96175
PI.16.0.16.1.	-0.125411	0.891219	0.888092	642	-1.8722	1.62138
PI.16.0.20.3...a.	-0.508828	0.910019	0.576067	642	-2.29247	1.27481
PI.16.0.20.3...b.	-1.26338	0.890048	0.155768	642	-3.00787	0.481114
PI.16.0.20.4.	-0.348728	0.897246	0.697524	642	-2.10733	1.40987
PI.18.0.18.1.	-0.747267	0.913353	0.413267	642	-2.53744	1.0429
PI.18.0.20.2.	-0.314342	0.913204	0.730682	642	-2.10422	1.47554
PI.18.0.20.3...a.	-0.475949	0.922623	0.605948	642	-2.28429	1.33239
PI.18.0.20.3...b.	0.254994	0.899603	0.77683	642	-1.50823	2.01822
PI.18.0.20.4.	-0.0127521	0.890462	0.988574	642	-1.75806	1.73255
PI.18.0.22.4.	0.846344	0.914196	0.35456	642	-0.94548	2.63817
PI.18.0.22.5...n3.	-1.52173	0.941407	0.105999	642	-3.36689	0.323428
PI.18.0.22.5...n6.	0.96087	0.943937	0.308707	642	-0.889247	2.81099
PI.18.0.22.6.	0.0064169	0.920172	0.994436	642	-1.79712	1.80995
PI.18.1.18.2.	-0.658196	0.945867	0.486513	642	-2.5121	1.1957
PI.20.0.20.4.	-2.32715	0.899587	0.00968409	642	-4.09034	-0.563959
PI.34.0.	1.10345	0.939634	0.240259	642	-0.738233	2.94513
PI.34.1.	-0.639112	0.909088	0.48204	642	-2.42092	1.1427
PI.36.2.	-1.34	0.939935	0.153976	642	-3.18227	0.502273
PI.37.6.	1.28955	0.928141	0.164715	642	-0.529606	3.10871
PI.38.5...a.	-1.51491	0.929112	0.102997	642	-3.33597	0.30615
PI.38.6.	-0.445143	0.920261	0.628589	642	-2.24885	1.35857
PI.39.6.	0.611895	0.910435	0.501526	642	-1.17256	2.39635
PIP1.38.4.	1.25259	0.903945	0.16584	642	-0.519142	3.02432
LPI.18.0.	0.584581	0.933218	0.531043	642	-1.24453	2.41369
LPI.18.1...sn1.	-1.02976	0.894963	0.249889	642	-2.78389	0.724367
LPI.18.1...sn2.	-1.71094	0.891036	0.0548368	642	-3.45737	0.0354906
LPI.18.2...sn1.	-1.84214	0.905381	0.0418851	642	-3.61669	-0.0675932
LPI.18.2...sn2.	-1.85399	0.888849	0.0369938	642	-3.59613	-0.111846
LPI.20.4...sn1.	-1.04293	0.884645	0.238427	642	-2.77683	0.690974
LPI.20.4...sn2.	-1.71444	0.891753	0.0545364	642	-3.46228	0.0333959
PS.36.1.	0.902352	0.914023	0.32353	642	-0.889133	2.69384
PS.36.2.	1.17477	0.908821	0.196138	642	-0.606519	2.95606
PS.38.3.	0.66426	0.913483	0.46712	642	-1.12617	2.45469
PS.38.4.	1.44751	0.903842	0.109264	642	-0.32402	3.21904
PS.38.5.	1.41562	0.907026	0.118588	642	-0.362151	3.19339
PS.40.5.	0.908371	0.91514	0.320903	642	-0.885303	2.70205
PS.40.6.	0.360577	0.901394	0.68914	642	-1.40616	2.12731
PG.34.1.	-0.143212	0.895507	0.872942	642	-1.89841	1.61198
PG.36.1.	-0.460458	0.905569	0.611121	642	-2.23537	1.31446
PG.36.2.	-0.21074	0.889238	0.812665	642	-1.95365	1.53217
CE.14.0.	2.12481	0.897842	0.0179534	642	0.36504	3.88458
CE.15.0.	3.47934	0.898739	0.000108231	642	1.71781	5.24087
CE.16.0.	0.307142	0.924196	0.739637	642	-1.50428	2.11857
CE.16.1.	0.233794	0.915258	0.798383	642	-1.56011	2.0277
CE.16.2.	1.02997	0.934147	0.270209	642	-0.800958	2.8609
CE.17.0.	2.28294	0.898637	0.0110711	642	0.521611	4.04427
CE.17.1.	1.65359	0.894136	0.0644047	642	-0.0989166	3.4061
CE.18.0.	0.536193	0.91348	0.557218	642	-1.25423	2.32661
CE.18.1.	-0.770972	0.908545	0.396116	642	-2.55172	1.00978
CE.18.2.	0.367161	0.937387	0.69529	642	-1.47012	2.20444
CE.18.3.	-0.385186	0.928119	0.678129	642	-2.2043	1.43393
CE.20.0.	-0.724913	0.911492	0.426437	642	-2.51144	1.06161
CE.20.1.	-1.84587	0.899635	0.0401889	642	-3.60915	-0.0825854
CE.20.2.	0.0352902	0.904703	0.968885	642	-1.73793	1.80851
CE.20.3.	0.168661	0.940047	0.85761	642	-1.67383	2.01115
CE.20.4.	1.33903	0.895532	0.134853	642	-0.416213	3.09427
CE.20.5.	-0.279122	0.907644	0.758445	642	-2.0581	1.49986
CE.22.0.	-0.0734903	0.940052	0.937687	642	-1.91599	1.76901
CE.22.1.	-1.32909	0.91125	0.144693	642	-3.11514	0.45696
CE.22.4.	0.820639	0.912826	0.368648	642	-0.9685	2.60978
CE.22.5.	0.575554	0.930406	0.536176	642	-1.24804	2.39915
CE.22.6.	0.771079	0.89567	0.389295	642	-0.984434	2.52659
CE.24.1.	-1.46721	0.941133	0.119	642	-3.31183	0.377411
CE.24.4.	-1.29625	0.900288	0.149918	642	-3.06081	0.468314
CE.24.5.	-1.77443	0.8971	0.0479327	642	-3.53275	-0.016114
CE.24.6.	-1.07343	0.906565	0.236386	642	-2.8503	0.703437
COH	-0.379257	0.918409	0.679643	642	-2.17934	1.42082
DE.16.0.	0.0604049	0.89869	0.946411	642	-1.70103	1.82184
DE.18.1.	-0.361536	0.91787	0.693665	642	-2.16056	1.43749
DE.18.2.	1.00502	0.916612	0.272882	642	-0.79154	2.80158
DE.20.4.	1.3659	0.887946	0.123983	642	-0.374474	3.10627
DE.20.5.	-1.36385	0.885201	0.123385	642	-3.09884	0.371144
DE.22.6.	0.139943	0.89358	0.875553	642	-1.61147	1.89136
deDE.18.2.	0.167963	0.930876	0.85681	642	-1.65655	1.99248
deDE.20.4.	-1.11183	0.900177	0.216785	642	-2.87618	0.652517
methyl.CE.18.0.	-0.928	0.912906	0.309375	642	-2.7173	0.861296
methyl.CE.18.1.	-2.38514	0.913793	0.0090503	642	-4.17617	-0.594106
methyl.CE.18.2.	-1.38515	0.921671	0.132872	642	-3.19163	0.421325
methyl.CE.20.4.	-1.2445	0.903626	0.16844	642	-3.01561	0.526607
methyl.CE.22.6.	-0.969346	0.878152	0.269659	642	-2.69052	0.751832
methyl.DE.18.1.	-1.24787	0.910285	0.170419	642	-3.03203	0.536289
methyl.DE.18.2.	-0.771495	0.901927	0.392338	642	-2.53927	0.996282
dimethyl.CE.18.1.	-1.4391	0.937684	0.124848	642	-3.27696	0.398761
dimethyl.CE.18.2.	-0.681419	0.932299	0.464839	642	-2.50873	1.14589
dimethyl.CE.20.4.	-0.0993541	0.900457	0.912142	642	-1.86425	1.66554
dimethyl.CE.22.6.	-0.292213	0.905981	0.747045	642	-2.06794	1.48351
FA.14.0.	0.88365	0.873077	0.311485	642	-0.827581	2.59488
FA.15.0.	1.28069	0.886338	0.148479	642	-0.456532	3.01791
FA.16.0.	0.0137534	0.868924	0.987371	642	-1.68934	1.71684
FA.16.1.	0.183215	0.885535	0.83609	642	-1.55243	1.91886
FA.17.1.	0.81502	0.893948	0.361922	642	-0.937118	2.56716
FA.18.0.	1.17638	0.881391	0.181979	642	-0.551146	2.90391
FA.18.1.	-0.796036	0.868254	0.359235	642	-2.49781	0.905742
FA.18.2.	-0.674096	0.882242	0.444825	642	-2.40329	1.0551
FA.18.3.	-0.969295	0.875668	0.268329	642	-2.6856	0.747014
FA.20.2.	0.204707	0.881134	0.816288	642	-1.52232	1.93173
FA.20.3.	0.892827	0.887413	0.314367	642	-0.846502	2.63216
FA.20.4.	1.03318	0.882153	0.241519	642	-0.69584	2.7622
FA.20.5.	-0.0943783	0.911508	0.917534	642	-1.88093	1.69218
FA.22.5.	0.28785	0.908508	0.751367	642	-1.49283	2.06853
FA.22.6.	1.16635	0.904208	0.197079	642	-0.605898	2.9386
AC.10.0.	-1.67265	0.885019	0.0587629	642	-3.40729	0.0619872
AC.12.0.	-1.87471	0.889396	0.0350446	642	-3.61793	-0.131494
AC.12.1.	-2.35402	0.889022	0.00810003	642	-4.0965	-0.611537
AC.13.0.	-1.0526	0.891436	0.237685	642	-2.79981	0.694615
AC.14.0.	0.487498	0.900176	0.588123	642	-1.27685	2.25184
AC.14.1.	-2.70202	0.875379	0.00202399	642	-4.41776	-0.986277
AC.14.2.	-2.48742	0.882211	0.00480947	642	-4.21655	-0.758286
AC.15.0...a.	1.43998	0.895204	0.107715	642	-0.31462	3.19458
AC.15.0...b.	1.49733	0.906614	0.0986237	642	-0.279633	3.27429
AC.16.0.	-0.498415	0.906468	0.582427	642	-2.27509	1.27826
AC.16.1.	-1.11507	0.904678	0.21774	642	-2.88824	0.658099
AC.17.0.	1.12856	0.911236	0.215533	642	-0.657463	2.91458
AC.18.0.	-0.114395	0.906224	0.899548	642	-1.89059	1.6618
AC.18.1.	-1.75493	0.905945	0.0527301	642	-3.53058	0.0207222
AC.18.2.	-1.18156	0.918773	0.198436	642	-2.98236	0.619235
AC.18.3.	-1.78449	0.907461	0.0492448	642	-3.56311	-0.00586644
AC.20.3...a.	-0.888605	0.917902	0.333003	642	-2.68769	0.910483
AC.20.3...b.	-0.972841	0.90514	0.282466	642	-2.74692	0.801233
AC.20.4.	-0.374365	0.918036	0.683428	642	-2.17372	1.42499
AC.20.5.	-1.3996	0.914796	0.126026	642	-3.1926	0.3934
AC.22.5.	-0.921868	0.921143	0.316929	642	-2.72731	0.883572
AC.22.6.	-0.910341	0.91173	0.318049	642	-2.69733	0.87665
AC.24.0.	-0.913246	0.962171	0.342544	642	-2.7991	0.972609
AC.24.1...a.	-2.08633	0.902772	0.0208314	642	-3.85576	-0.316897
AC.24.1...b.	1.16332	0.95788	0.224567	642	-0.714125	3.04076
AC.26.0.	-0.226727	0.912438	0.803759	642	-2.01511	1.56165
AC.26.1.	-3.04881	0.912487	0.000834162	642	-4.83728	-1.26034
AC.14.0..OH	-2.31523	0.873455	0.00803363	642	-4.0272	-0.603258
AC.14.1..OH	-2.42662	0.873792	0.00548446	642	-4.13925	-0.713988
AC.16.0..OH	-1.3776	0.890329	0.121792	642	-3.12264	0.367445
AC.16.1..OH	-2.61987	0.875738	0.00277513	642	-4.33632	-0.903424
AC.18.0..OH	-1.53366	0.898607	0.0878761	642	-3.29493	0.22761
AC.18.1..OH	-2.27324	0.870445	0.00901244	642	-3.97931	-0.567168
AC.20.3..OH	-2.15322	0.932982	0.0210055	642	-3.98186	-0.324575
AC.22.5..OH	-1.4457	0.900821	0.108523	642	-3.21131	0.319909
AC.24.0..OH	-1.53092	0.911295	0.092969	642	-3.31706	0.255218
AC.24.1..OH	-0.571448	0.890673	0.521139	642	-2.31717	1.17427
CA	0.660397	0.890351	0.458253	642	-1.08469	2.40548
dxCA	-1.66165	0.8835	0.0600046	642	-3.39331	0.07001
DG.14.0.16.0.	0.712345	0.889042	0.422987	642	-1.03018	2.45487
DG.14.0.18.2.	0.0910186	0.890123	0.918555	642	-1.65362	1.83566
DG.16.0.16.0.	0.181577	0.888756	0.838116	642	-1.56038	1.92354
DG.16.0.16.1.	-0.617501	0.894486	0.489979	642	-2.37069	1.13569
DG.16.0.18.1.	-0.606359	0.883178	0.492357	642	-2.33739	1.12467
DG.16.0.18.2.	-0.779764	0.897425	0.384907	642	-2.53872	0.979189
DG.16.0.20.4.	0.157909	0.87388	0.856604	642	-1.5549	1.87071
DG.16.0.22.5.	-1.78502	0.871945	0.0406409	642	-3.49403	-0.0760078
DG.16.0.22.6.	-1.30659	0.880622	0.137885	642	-3.03261	0.419429
DG.16.1.18.1.	-1.18069	0.894412	0.186811	642	-2.93374	0.572358
DG.18.0.18.1.	-0.788806	0.884834	0.372675	642	-2.52308	0.945469
DG.18.0.18.2.	-0.512467	0.901711	0.569813	642	-2.27982	1.25489
DG.18.0.20.4.	-0.542704	0.884444	0.539473	642	-2.27621	1.19081
DG.18.0.22.6.	-1.7506	0.867768	0.0436583	642	-3.45143	-0.0497747
DG.18.1.18.1.	-1.37032	0.888525	0.123014	642	-3.11183	0.371189
DG.18.1.18.2.	-1.56332	0.90034	0.0824991	642	-3.32799	0.201346
DG.18.1.18.3.	-1.70059	0.891262	0.056382	642	-3.44746	0.0462835
DG.18.1.20.3.	-1.05068	0.869145	0.226713	642	-2.7542	0.652844
DG.18.1.20.4.	-1.81514	0.889051	0.0411851	642	-3.55768	-0.0726
DG.18.1.20.5.	-2.24057	0.878764	0.0107819	642	-3.96295	-0.518193
DG.18.1.22.5.	-2.0062	0.874024	0.0217127	642	-3.71929	-0.293113
DG.18.1.22.6.	-1.89441	0.885045	0.0323167	642	-3.6291	-0.159722
DG.18.2.18.2.	-1.36646	0.902579	0.130038	642	-3.13551	0.402595
DG.18.2.20.4.	-1.6581	0.898917	0.0651017	642	-3.41998	0.103777
DG.18.2.22.6.	-1.82637	0.884504	0.0389365	642	-3.56	-0.0927422
TG.48.0...NL.16.0.	0.998132	0.89165	0.262961	642	-0.749502	2.74577
TG.48.0...NL.18.0.	1.27608	0.888764	0.151061	642	-0.465897	3.01806
TG.48.1...NL.16.1.	0.466623	0.888493	0.599455	642	-1.27482	2.20807
TG.48.1...NL.18.1.	0.633458	0.886525	0.474893	642	-1.10413	2.37105
TG.48.2...NL.14.0.	0.376356	0.887026	0.671354	642	-1.36221	2.11493
TG.48.2...NL.14.1.	0.383664	0.886702	0.665242	642	-1.35427	2.1216
TG.48.2...NL.16.1.	-0.0179619	0.892322	0.98394	642	-1.76691	1.73099
TG.48.2...NL.18.2.	0.66647	0.884888	0.451348	642	-1.06791	2.40085
TG.48.3...NL.14.0.	0.318859	0.890563	0.720312	642	-1.42664	2.06436
TG.48.3...NL.16.1.	0.0396922	0.898445	0.964762	642	-1.72126	1.80064
TG.48.3...NL.18.3.	0.349994	0.892075	0.69481	642	-1.39847	2.09846
TG.49.1...NL.16.1.	0.505696	0.890498	0.570117	642	-1.23968	2.25107
TG.49.1...NL.17.1.	0.65081	0.888724	0.463987	642	-1.09109	2.39271
TG.50.0...NL.18.0.	0.742041	0.895268	0.407191	642	-1.01268	2.49677
TG.50.1...NL.14.0.	0.786991	0.88496	0.373845	642	-0.947531	2.52151
TG.50.1...NL.16.0.	0.0639639	0.886762	0.942497	642	-1.67409	1.80202
TG.50.1...NL.18.1.	0.329175	0.888087	0.710894	642	-1.41148	2.06983
TG.50.2...NL.14.0.	-0.163784	0.889443	0.853902	642	-1.90709	1.57952
TG.50.2...NL.16.1.	-0.352272	0.895898	0.694168	642	-2.10823	1.40369
TG.50.2...NL.18.1.	0.00476653	0.885588	0.995706	642	-1.73099	1.74052
TG.50.2...NL.18.2.	0.362787	0.88886	0.683165	642	-1.37938	2.10495
TG.50.3...NL.14.0.	-0.18864	0.890259	0.832191	642	-1.93355	1.55627
TG.50.3...NL.14.1.	-0.458828	0.885262	0.604252	642	-2.19394	1.27629
TG.50.3...NL.16.1.	-0.488622	0.903805	0.588764	642	-2.26008	1.28284
TG.50.3...NL.18.2.	-0.0702697	0.892019	0.937211	642	-1.81863	1.67809
TG.50.3...NL.18.3.	-0.102185	0.895363	0.909137	642	-1.8571	1.65273
TG.50.4...NL.14.0.	-0.434454	0.895201	0.627453	642	-2.18905	1.32014
TG.50.4...NL.18.3.	-0.430967	0.896	0.630524	642	-2.18713	1.32519
TG.50.4...NL.20.4.	0.656199	0.875834	0.45372	642	-1.06044	2.37283
TG.51.0...NL.16.0.	1.07409	0.900081	0.23274	642	-0.690069	2.83825
TG.51.1...NL.17.0.	0.857494	0.88811	0.334281	642	-0.883202	2.59819
TG.51.2...NL.15.0.	0.649782	0.891588	0.466129	642	-1.09773	2.39729
TG.51.2...NL.17.0.	0.859133	0.888158	0.333385	642	-0.881657	2.59992
TG.51.2...NL.17.1.	0.226879	0.883241	0.797278	642	-1.50427	1.95803
TG.52.1...NL.18.0.	0.0118784	0.885937	0.989302	642	-1.72456	1.74831
TG.52.1...NL.18.1.	0.00503787	0.885415	0.99546	642	-1.73038	1.74045
TG.52.2...NL.16.0.	-1.33456	0.8825	0.13047	642	-3.06426	0.39514
TG.52.2...NL.18.2.	0.471155	0.889864	0.596481	642	-1.27298	2.21529
TG.52.3...NL.16.1.	-1.36924	0.890325	0.124069	642	-3.11428	0.375797
TG.52.3...NL.18.2.	-1.52507	0.898935	0.0897851	642	-3.28698	0.236843
TG.52.4...NL.16.1.	-1.46316	0.905059	0.105955	642	-3.23708	0.310756
TG.52.4...NL.18.2.	-1.42849	0.904293	0.114181	642	-3.2009	0.343924
TG.52.4...NL.18.3.	-1.48358	0.892498	0.0964569	642	-3.23288	0.265716
TG.52.5...NL.18.3.	-1.62945	0.898816	0.0698495	642	-3.39113	0.132229
TG.52.5...NL.20.4.	0.13419	0.879849	0.878781	642	-1.59031	1.85869
TG.52.5...NL.20.5.	-0.218969	0.880178	0.803532	642	-1.94412	1.50618
TG.53.2...NL.17.1.	0.317746	0.882844	0.718913	642	-1.41263	2.04812
TG.53.2...NL.18.1.	0.146485	0.87834	0.867548	642	-1.57506	1.86803
TG.54.0...NL.18.0.	0.132788	0.895182	0.882077	642	-1.62177	1.88734
TG.54.1...NL.18.1.	-0.142367	0.889399	0.872825	642	-1.88559	1.60086
TG.54.2...NL.18.0.	-0.891337	0.879633	0.310915	642	-2.61542	0.832744
TG.54.2...NL.20.1.	-0.962244	0.891203	0.28027	642	-2.709	0.784514
TG.54.3...NL.18.1.	-1.34829	0.884189	0.127286	642	-3.0813	0.38472
TG.54.3...NL.18.2.	-0.958494	0.887459	0.280123	642	-2.69791	0.780926
TG.54.4...NL.18.2.	-1.18309	0.894059	0.185743	642	-2.93545	0.569266
TG.54.4...NL.20.3.	-0.925034	0.881248	0.293862	642	-2.65228	0.802212
TG.54.5...NL.18.3.	-1.88179	0.892937	0.0350816	642	-3.63195	-0.131633
TG.54.5...NL.20.4.	-1.21699	0.885377	0.169271	642	-2.95233	0.518349
TG.54.6...NL.18.3.	-1.80616	0.897398	0.0441505	642	-3.56506	-0.0472599
TG.54.6...NL.20.4.	-1.08839	0.893811	0.223338	642	-2.84026	0.66348
TG.54.6...NL.20.5.	-1.77992	0.874399	0.0417913	642	-3.49374	-0.066098
TG.54.6...NL.22.6.	-0.484379	0.887241	0.585108	642	-2.22337	1.25461
TG.54.7...NL.20.5.	-1.92249	0.885605	0.0299448	642	-3.65828	-0.186704
TG.54.7...NL.22.6.	-0.947423	0.889051	0.286579	642	-2.68996	0.795117
TG.56.6...NL.20.4.	-2.08121	0.899473	0.020678	642	-3.84418	-0.318243
TG.56.6...NL.22.5.	-1.75253	0.883895	0.0473974	642	-3.48496	-0.0200958
TG.56.7...NL.20.4.	-1.64647	0.904275	0.0686424	642	-3.41885	0.125909
TG.56.7...NL.20.5.	-2.59624	0.885497	0.00336827	642	-4.33181	-0.860666
TG.56.7...NL.22.5.	-1.75364	0.890253	0.0488587	642	-3.49854	-0.00874412
TG.56.7...NL.22.6.	-1.77695	0.885791	0.0448496	642	-3.5131	-0.0407996
TG.56.8...NL.20.4.	-1.74382	0.898148	0.0521883	642	-3.50419	0.0165501
TG.56.8...NL.20.5.	-2.36428	0.892794	0.00809252	642	-4.11416	-0.614404
TG.56.8...NL.22.6.	-1.67676	0.888937	0.0592613	642	-3.41908	0.0655565
TG.56.9...NL.22.6.	-1.86162	0.888569	0.0361641	642	-3.60322	-0.120025
TG.58.10...NL.22.6.	-1.74228	0.891824	0.0507472	642	-3.49026	0.00569504
TG.58.8...NL.22.6.	-1.71539	0.887841	0.0533489	642	-3.45556	0.0247784
TG.58.9...NL.22.6.	-1.80384	0.890931	0.0429011	642	-3.55006	-0.0576152
TG.O.50.1...NL.15.0.	-0.668657	0.887534	0.451217	642	-2.40822	1.07091
TG.O.50.1...NL.16.0.	-0.585207	0.892811	0.512168	642	-2.33512	1.1647
TG.O.50.1...NL.17.1.	-0.0267848	0.892347	0.976054	642	-1.77578	1.72222
TG.O.50.1...NL.18.1.	-0.860037	0.887721	0.332638	642	-2.59997	0.879896
TG.O.50.2...NL.16.1.	-1.49122	0.874526	0.0881623	642	-3.20529	0.222851
TG.O.50.2...NL.18.1.	-0.615649	0.893025	0.490573	642	-2.36598	1.13468
TG.O.50.2...NL.18.2.	0.0952572	0.899239	0.915637	642	-1.66725	1.85777
TG.O.50.3...NL.18.2.	-0.567794	0.885541	0.521403	642	-2.30345	1.16787
TG.O.52.0...NL.16.0.	0.0494926	0.903186	0.9563	642	-1.72075	1.81974
TG.O.52.1...NL.16.0.	-0.556742	0.889115	0.5312	642	-2.29941	1.18592
TG.O.52.1...NL.18.1.	-0.859962	0.888464	0.333084	642	-2.60135	0.881427
TG.O.52.2...NL.16.0.	-1.519	0.888969	0.0875026	642	-3.26138	0.223379
TG.O.52.2...NL.17.1.	-1.19887	0.887694	0.176842	642	-2.93875	0.54101
TG.O.52.2...NL.18.1.	-1.77633	0.887624	0.0453692	642	-3.51607	-0.036587
TG.O.54.2...NL.17.1.	-0.43687	0.881847	0.620315	642	-2.16529	1.29155
TG.O.54.2...NL.18.1.	-1.48138	0.875757	0.0907327	642	-3.19786	0.235104
TG.O.54.3...NL.17.1.	-1.65342	0.890185	0.0632566	642	-3.39818	0.0913426
TG.O.54.3...NL.18.1.	-2.28779	0.897405	0.0107928	642	-4.0467	-0.528876
TG.O.54.4...NL.17.1.	-1.19511	0.900454	0.184432	642	-2.96	0.56978
TG.O.54.4...NL.18.2.	-2.02134	0.90027	0.0247516	642	-3.78587	-0.256811
Ubiquinone	-1.20825	0.903418	0.181084	642	-2.97895	0.562449
CE.18.2....OH.	0.814674	0.929646	0.380852	642	-1.00743	2.63678
CE.20.4....OH.	1.40144	0.942636	0.137088	642	-0.446127	3.24901
CE.22.6....OH.	-0.323824	1.05922	0.759817	642	-2.3999	1.75225
LPC.18.2....OH.	1.66584	0.913204	0.0681258	642	-0.12404	3.45572
LPC.20.4....OH.	2.48003	0.89921	0.00581547	642	0.717578	4.24248
LPC.22.6....OH.	1.8067	0.903108	0.0454425	642	0.0366083	3.57679
PC.36.4....OH.	-1.34357	0.935561	0.150971	642	-3.17727	0.49013
PC.38.6....OH.	-0.95197	0.951311	0.316976	642	-2.81654	0.9126

## Sheet: ST6_LWAS - sleep species
Supplementary Table 6	LWAS species sleep disruption
Probe	b	se	p	NMISS	b_95low	b_95high
Sph.d18.1.	-0.551454	0.415427	0.184363	607	-1.36569	0.262783
S1P.d16.1.	-0.553079	0.40528	0.172353	607	-1.34743	0.24127
S1P.d18.0.	-0.786797	0.419484	0.0607058	607	-1.60899	0.0353916
S1P.d18.1.	-0.770472	0.422879	0.0684595	607	-1.59931	0.0583708
S1P.d18.2.	-0.473425	0.442739	0.28493	607	-1.34119	0.394343
dhCer.d18.0.16.0.	-0.0393597	0.413795	0.92422	607	-0.850398	0.771679
dhCer.d18.0.18.0.	-0.111966	0.411225	0.785411	607	-0.917967	0.694035
dhCer.d18.0.20.0.	0.578403	0.409646	0.157962	607	-0.224503	1.38131
dhCer.d18.0.22.0.	-0.0313298	0.410553	0.939172	607	-0.836014	0.773354
dhCer.d18.0.24.0.	-0.168934	0.426246	0.691862	607	-1.00438	0.666508
dhCer.d18.0.24.1.	-0.184999	0.405514	0.648239	607	-0.979806	0.609808
Cer.d16.1.16.0.	-0.190713	0.411267	0.642848	607	-0.996796	0.61537
Cer.d16.1.18.0.	-0.0507734	0.423031	0.904465	607	-0.879914	0.778367
Cer.d16.1.20.0.	0.480466	0.416724	0.248928	607	-0.336313	1.29725
Cer.d16.1.22.0.	0.324532	0.417262	0.436708	607	-0.493302	1.14237
Cer.d16.1.23.0.	-0.014784	0.412673	0.971422	607	-0.823623	0.794055
Cer.d16.1.24.0.	0.103076	0.407954	0.800526	607	-0.696514	0.902666
Cer.d16.1.24.1.	0.105803	0.426782	0.804204	607	-0.73069	0.942296
Cer.d17.1.16.0.	-0.646402	0.409306	0.114276	607	-1.44864	0.155838
Cer.d17.1.18.0.	0.0109725	0.423109	0.979311	607	-0.818321	0.840266
Cer.d17.1.20.0.	0.291864	0.41391	0.480724	607	-0.5194	1.10313
Cer.d17.1.22.0.	0.0354197	0.414789	0.93195	607	-0.777567	0.848406
Cer.d17.1.23.0.	-0.404176	0.417325	0.332798	607	-1.22213	0.413781
Cer.d17.1.24.0.	-0.0781518	0.404319	0.84673	607	-0.870617	0.714313
Cer.d17.1.24.1.	-0.215001	0.430962	0.617859	607	-1.05969	0.629685
Cer.d18.1.14.0.	-0.254315	0.407798	0.532871	607	-1.0536	0.544969
Cer.d18.1.16.0.	-0.0665461	0.406926	0.870098	607	-0.864121	0.731029
Cer.d18.1.18.0.	0.108722	0.413971	0.792835	607	-0.702661	0.920105
Cer.d18.1.19.0.	-0.640254	0.411437	0.119675	607	-1.44667	0.166163
Cer.d18.1.20.0.	0.376055	0.415517	0.365449	607	-0.438358	1.19047
Cer.d18.1.21.0.	0.305996	0.428782	0.475449	607	-0.534417	1.14641
Cer.d18.1.22.0.	0.834322	0.408288	0.0410068	607	0.0340775	1.63457
Cer.d18.1.23.0.	0.229128	0.415523	0.581346	607	-0.585297	1.04355
Cer.d18.1.24.0.	0.630295	0.402651	0.117497	607	-0.158901	1.41949
Cer.d18.1.24.1.	0.176724	0.420235	0.674094	607	-0.646937	1.00038
Cer.d18.1.26.0.	-0.225559	0.405034	0.577604	607	-1.01943	0.568308
Cer.d18.2.14.0.	-0.156662	0.415589	0.7062	607	-0.971216	0.657892
Cer.d18.2.16.0.	0.0527571	0.429711	0.902286	607	-0.789476	0.894991
Cer.d18.2.18.0.	0.813032	0.445474	0.0679865	607	-0.060097	1.68616
Cer.d18.2.20.0.	0.874259	0.440706	0.0472813	607	0.0104752	1.73804
Cer.d18.2.21.0.	0.242191	0.432893	0.575841	607	-0.606279	1.09066
Cer.d18.2.22.0.	0.989852	0.43822	0.0238957	607	0.130941	1.84876
Cer.d18.2.23.0.	0.382755	0.434174	0.378009	607	-0.468226	1.23374
Cer.d18.2.24.0.	0.702055	0.423619	0.0974627	607	-0.128238	1.53235
Cer.d18.2.24.1.	0.574536	0.456766	0.208452	607	-0.320725	1.4698
Cer.d18.2.26.0.	-0.0114216	0.408521	0.977695	607	-0.812123	0.78928
Cer.d19.1.16.0.	-0.538085	0.405287	0.184289	607	-1.33245	0.256278
Cer.d19.1.18.0.	-0.235421	0.412281	0.567985	607	-1.04349	0.57265
Cer.d19.1.20.0.	-0.176268	0.413361	0.669798	607	-0.986456	0.63392
Cer.d19.1.22.0.	-0.252495	0.410972	0.53896	607	-1.058	0.55301
Cer.d19.1.23.0.	-0.708829	0.405569	0.0805093	607	-1.50374	0.0860862
Cer.d19.1.24.0.	-0.517373	0.400743	0.196692	607	-1.30283	0.268083
Cer.d19.1.24.1.	-0.648784	0.406954	0.110881	607	-1.44641	0.148846
Cer.d19.1.26.0.	-0.0865876	0.399952	0.828602	607	-0.870494	0.697318
Cer.d20.1.22.0.	0.315958	0.41308	0.44434	607	-0.493679	1.12559
Cer.d20.1.23.0.	-0.486627	0.416357	0.242496	607	-1.30269	0.329433
Cer.d20.1.24.0.	-0.441689	0.411924	0.283604	607	-1.24906	0.365682
Cer.d20.1.24.1.	-0.549078	0.411333	0.181917	607	-1.35529	0.257135
Cer.d20.1.26.0.	0.0631624	0.40226	0.87523	607	-0.725267	0.851592
Cer.m18.0.20.0.	1.00411	0.424049	0.0178889	607	0.172974	1.83525
Cer.m18.0.22.0.	1.01275	0.404924	0.012381	607	0.219099	1.8064
Cer.m18.0.23.0.	0.418231	0.404677	0.301373	607	-0.374936	1.2114
Cer.m18.0.24.0.	0.652732	0.401206	0.103753	607	-0.133632	1.4391
Cer.m18.0.24.1.	0.438607	0.416009	0.291736	607	-0.376771	1.25398
Cer.m18.1.18.0.	0.733384	0.430552	0.0885009	607	-0.110498	1.57727
Cer.m18.1.20.0.	0.89533	0.426563	0.0358222	607	0.0592665	1.73139
Cer.m18.1.22.0.	0.934287	0.420302	0.0262229	607	0.110495	1.75808
Cer.m18.1.23.0.	0.52809	0.418299	0.20678	607	-0.291776	1.34796
Cer.m18.1.24.0.	0.845481	0.413692	0.040979	607	0.0346447	1.65632
Cer.m18.1.24.1.	0.687682	0.435326	0.114177	607	-0.165557	1.54092
Cer1P.d18.1.16.0.	-0.141576	0.414606	0.732749	607	-0.954204	0.671052
HexCer.d16.1.18.0.	0.110306	0.422911	0.794227	607	-0.7186	0.939212
HexCer.d16.1.20.0.	0.11026	0.413143	0.78956	607	-0.6995	0.92002
HexCer.d16.1.22.0.	0.214069	0.41743	0.608074	607	-0.604094	1.03223
HexCer.d16.1.24.0.	0.0655194	0.411988	0.873643	607	-0.741977	0.873016
HexCer.d18.1.16.0.	0.0698417	0.417158	0.867037	607	-0.747788	0.887471
HexCer.d18.1.18.0.	0.760273	0.413785	0.0661567	607	-0.0507456	1.57129
HexCer.d18.1.20.0.	0.610916	0.411006	0.137176	607	-0.194656	1.41649
HexCer.d18.1.22.0.	0.519925	0.403386	0.197433	607	-0.270712	1.31056
HexCer.d18.1.24.0.	0.0920508	0.403534	0.819559	607	-0.698876	0.882977
HexCer.d18.1.24.1.	-0.0463913	0.401055	0.907912	607	-0.832459	0.739676
HexCer.d18.2.18.0.	0.105581	0.434573	0.808041	607	-0.746182	0.957344
HexCer.d18.2.20.0.	1.13517	0.426594	0.00779071	607	0.299046	1.97129
HexCer.d18.2.22.0.	1.03582	0.436863	0.0177376	607	0.179569	1.89207
HexCer.d18.2.24.0.	0.897408	0.427872	0.0359604	607	0.0587789	1.73604
Hex2Cer.d16.1.16.0.	0.0972954	0.424498	0.818713	607	-0.734721	0.929311
Hex2Cer.d16.1.24.1.	0.345102	0.412452	0.402757	607	-0.463304	1.15351
Hex2Cer.d18.1.16.0.	0.0859766	0.40579	0.832205	607	-0.709372	0.881325
Hex2Cer.d18.1.18.0.	-0.151197	0.439783	0.730997	607	-1.01317	0.710778
Hex2Cer.d18.1.20.0.	-0.968822	0.413202	0.0190439	607	-1.7787	-0.158946
Hex2Cer.d18.1.22.0.	-0.48729	0.413883	0.239052	607	-1.2985	0.323921
Hex2Cer.d18.1.24.0.	-0.457734	0.411915	0.266467	607	-1.26509	0.349619
Hex2Cer.d18.1.24.1.	0.0219465	0.405833	0.956873	607	-0.773486	0.817379
Hex2Cer.d18.2.16.0.	0.974942	0.431422	0.0238314	607	0.129355	1.82053
Hex2Cer.d18.2.18.0.	0.946817	0.409488	0.0207669	607	0.144221	1.74941
Hex2Cer.d18.2.24.1.	0.775717	0.424601	0.0677101	607	-0.056501	1.60793
Hex3Cer.d18.1.16.0.	-0.222171	0.415271	0.592649	607	-1.0361	0.59176
Hex3Cer.d18.1.18.0.	0.361896	0.427822	0.397607	607	-0.476635	1.20043
Hex3Cer.d18.1.20.0.	1.05954	0.429007	0.0135207	607	0.218686	1.90039
Hex3Cer.d18.1.22.0.	0.159181	0.414254	0.700786	607	-0.652757	0.971119
Hex3Cer.d18.1.24.0.	-0.275751	0.408085	0.499219	607	-1.0756	0.524096
Hex3Cer.d18.1.24.1.	0.0880717	0.417642	0.832982	607	-0.730507	0.90665
GM3.d18.1.16.0.	0.188988	0.435851	0.664574	607	-0.66528	1.04326
GM3.d18.1.18.0.	0.0307013	0.427147	0.942701	607	-0.806507	0.867909
GM3.d18.1.22.0.	0.68093	0.408956	0.0959041	607	-0.120624	1.48248
GM3.d18.1.24.0.	0.18351	0.406934	0.65202	607	-0.614081	0.981101
GM3.d18.1.24.1.	0.410875	0.41438	0.321421	607	-0.40131	1.22306
GM1.d18.1.16.0.	-0.0873152	0.414862	0.833302	607	-0.900445	0.725814
SHexCer.d18.1.16.0.OH..	-0.523217	0.415353	0.20778	607	-1.33731	0.290875
SHexCer.d18.1.16.0.	-0.656116	0.419746	0.118023	607	-1.47882	0.166586
SHexCer.d18.1.24.0.OH..	-0.238574	0.416846	0.567098	607	-1.05559	0.578444
SHexCer.d18.1.24.0.	-0.523442	0.420464	0.213163	607	-1.34755	0.300667
SHexCer.d18.1.24.1.OH..	-0.0776477	0.410355	0.84992	607	-0.881943	0.726648
SHexCer.d18.1.24.1.	-0.704623	0.429805	0.10113	607	-1.54704	0.137795
SM.34.3.	-0.301501	0.424488	0.477537	607	-1.1335	0.530495
SM.35.2...b.	-0.274864	0.417323	0.510129	607	-1.09282	0.543089
SM.37.1.	-0.697427	0.411579	0.0901675	607	-1.50412	0.109268
SM.37.2.	-0.770189	0.417307	0.0649479	607	-1.58811	0.0477327
SM.38.3...a.	-0.551295	0.418299	0.187523	607	-1.37116	0.268571
SM.38.3...b.	0.218232	0.411741	0.596096	607	-0.58878	1.02524
SM.40.3...a.	-0.269535	0.429837	0.530617	607	-1.11202	0.572946
SM.40.3...b.	-0.677781	0.407198	0.0960127	607	-1.47589	0.120327
SM.40.4.	-0.815229	0.41242	0.0480763	607	-1.62357	-0.0068858
SM.41.0.	-0.770849	0.446127	0.0840115	607	-1.64526	0.10356
SM.41.1...a.	-0.908564	0.406322	0.0253472	607	-1.70496	-0.112173
SM.42.3.	0.0241891	0.44534	0.956683	607	-0.848677	0.897056
SM.42.4.	-0.265821	0.449033	0.553859	607	-1.14593	0.614284
SM.43.1.	-1.358	0.413779	0.00103097	607	-2.16901	-0.546993
SM.43.2...b.	-1.16979	0.411058	0.00442998	607	-1.97546	-0.364116
SM.43.2...c.	-1.22382	0.417062	0.00334206	607	-2.04126	-0.406378
SM.44.1.	-1.34054	0.420171	0.00142047	607	-2.16408	-0.517005
SM.44.2.	-0.924473	0.413978	0.0255393	607	-1.73587	-0.113076
SM.44.3.	-0.546797	0.410129	0.182456	607	-1.35065	0.257056
SM.d16.1.19.0.	-1.07935	0.400696	0.00706661	607	-1.86471	-0.293986
SM.d16.1.23.0..SM.d17.1.22.0.	-0.722925	0.413177	0.0801749	607	-1.53275	0.0869019
SM.d16.1.24.1.	-0.564672	0.411853	0.170358	607	-1.3719	0.24256
SM.d17.1.14.0.	-0.492541	0.413132	0.233178	607	-1.30228	0.317198
SM.d17.1.16.0.	-0.638896	0.408368	0.117698	607	-1.4393	0.161505
SM.d17.1.24.1.	-1.01516	0.406522	0.0125186	607	-1.81194	-0.218377
SM.d18.0.14.0.	-0.545068	0.413395	0.187331	607	-1.35532	0.265186
SM.d18.0.16.0.	-0.715415	0.431612	0.09741	607	-1.56137	0.130545
SM.d18.0.22.0.	-0.400804	0.451657	0.374859	607	-1.28605	0.484444
SM.d18.1.14.0..SM.d16.1.16.0.	-0.173363	0.412658	0.674403	607	-0.982173	0.635447
SM.d18.1.16.0.	-0.0684564	0.412997	0.86835	607	-0.877931	0.741018
SM.d18.1.17.0..SM.d17.1.18.0.	-0.945879	0.400251	0.0181173	607	-1.73037	-0.161387
SM.d18.1.18.0..SM.d16.1.20.0.	-0.0759657	0.420176	0.856529	607	-0.899511	0.747579
SM.d18.1.20.0..SM.d16.1.22.0.	-0.0279403	0.413025	0.946066	607	-0.837469	0.781589
SM.d18.1.22.0..SM.d16.1.24.0.	-0.0508138	0.413776	0.902262	607	-0.861815	0.760187
SM.d18.1.23.0..SM.d17.1.24.0.	-0.967108	0.422655	0.0221274	607	-1.79551	-0.138704
SM.d18.1.24.0.	-0.377295	0.419399	0.368328	607	-1.19932	0.444727
SM.d18.1.24.1.	-0.276926	0.40746	0.496733	607	-1.07555	0.521696
SM.d18.2.14.0.	0.449146	0.444854	0.312664	607	-0.422768	1.32106
SM.d18.2.16.0.	0.793438	0.454527	0.0808745	607	-0.0974349	1.68431
SM.d18.2.17.0.	-0.544259	0.413527	0.188128	607	-1.35477	0.266254
SM.d18.2.18.0.	0.0123275	0.449491	0.97812	607	-0.868675	0.89333
SM.d18.2.18.1.	0.0715784	0.422006	0.865313	607	-0.755553	0.89871
SM.d18.2.20.0.	0.717641	0.444004	0.106031	607	-0.152607	1.58789
SM.d18.2.22.0.	0.60823	0.43113	0.158309	607	-0.236785	1.45324
SM.d18.2.23.0.	-0.689812	0.422214	0.102302	607	-1.51735	0.137727
SM.d18.2.24.0.	-0.132658	0.425356	0.755136	607	-0.966356	0.70104
SM.d19.1.24.1.	-1.11258	0.396899	0.00505988	607	-1.8905	-0.334658
PA.34.1.	-0.189122	0.411096	0.645485	607	-0.99487	0.616626
PA.36.1.	-0.417807	0.407264	0.304944	607	-1.21604	0.38043
PA.36.2.	-0.105832	0.407038	0.794861	607	-0.903626	0.691962
PA.36.3.	-0.538862	0.407462	0.186007	607	-1.33749	0.259764
PA.36.4.	-0.54319	0.403734	0.178491	607	-1.33451	0.248129
PA.40.6.	-0.695168	0.397699	0.0804683	607	-1.47466	0.084322
PC.14.0.16.0.	-0.182874	0.406873	0.653099	607	-0.980345	0.614597
PC.14.0.20.4.	-0.134631	0.417951	0.747361	607	-0.953815	0.684553
PC.14.0.22.6.	-0.832276	0.418663	0.0468187	607	-1.65286	-0.0116965
PC.15.MHDA.18.1.	-0.401665	0.398688	0.31371	607	-1.18309	0.379763
PC.15.MHDA.18.2.	-0.677428	0.398895	0.0894586	607	-1.45926	0.104406
PC.15.MHDA.20.4.	-1.22668	0.399993	0.00216396	607	-2.01067	-0.442694
PC.15.MHDA.22.6.	-1.54025	0.40085	0.000121803	607	-2.32592	-0.754584
PC.15.0.20.3.	0.281817	0.413695	0.495733	607	-0.529025	1.09266
PC.15.0.20.4.	-1.22177	0.400371	0.00227624	607	-2.0065	-0.437043
PC.15.0.22.6.	-1.5809	0.40088	8.02777e-05	607	-2.36662	-0.795175
PC.16.0.16.0.	-0.528611	0.408456	0.195606	607	-1.32918	0.271963
PC.16.0.18.0.	-0.586409	0.409317	0.151958	607	-1.38867	0.215852
PC.16.0.18.1.	0.824648	0.40488	0.0416732	607	0.0310832	1.61821
PC.16.0.18.2.	0.451257	0.417121	0.279325	607	-0.3663	1.26881
PC.16.0.18.3...a.	0.551123	0.40971	0.178576	607	-0.251909	1.35415
PC.16.0.18.3...b.	0.96047	0.410219	0.0192136	607	0.156441	1.7645
PC.16.0.20.3...a.	0.0533542	0.413372	0.897302	607	-0.756855	0.863563
PC.16.0.20.3...b.	0.853959	0.403358	0.0342493	607	0.0633773	1.64454
PC.16.0.20.4.	-1.03134	0.415999	0.0131685	607	-1.8467	-0.215982
PC.16.0.20.5.	-0.768215	0.410042	0.0609992	607	-1.5719	0.0354673
PC.16.0.22.6.	-1.43742	0.410028	0.000455466	607	-2.24107	-0.633765
PC.16.1.18.2.	0.466458	0.4254	0.272854	607	-0.367326	1.30024
PC.16.1.20.4.	-0.439737	0.422201	0.297627	607	-1.26725	0.387777
PC.16.1.22.6.	-1.27573	0.412012	0.00195928	607	-2.08327	-0.468186
PC.17.0.18.1.	-0.312439	0.401398	0.436347	607	-1.09918	0.474301
PC.17.0.18.2.	-0.660689	0.40502	0.102838	607	-1.45453	0.13315
PC.17.0.20.4.	-1.34995	0.402762	0.000803069	607	-2.13936	-0.560536
PC.17.0.22.6.	-1.56885	0.399745	8.68677e-05	607	-2.35235	-0.78535
PC.17.1.18.2.	-0.537853	0.407091	0.186431	607	-1.33575	0.260045
PC.18.0.18.1.	0.789503	0.400896	0.0489132	607	0.00374684	1.57526
PC.18.0.18.2.	0.642792	0.418857	0.124874	607	-0.178168	1.46375
PC.18.0.20.3.	0.403044	0.432652	0.35156	607	-0.444954	1.25104
PC.18.0.20.4.	-0.613015	0.421919	0.146246	607	-1.43998	0.213946
PC.18.0.22.4.	0.680891	0.412478	0.0987931	607	-0.127566	1.48935
PC.18.0.22.5...n3..PC.20.1.20.4.	0.188277	0.423685	0.656769	607	-0.642146	1.0187
PC.18.0.22.5...n6.	0.345788	0.410885	0.400029	607	-0.459547	1.15112
PC.18.0.22.6.	-0.894482	0.414212	0.030813	607	-1.70634	-0.0826265
PC.18.1.18.1.	0.993877	0.398764	0.0126884	607	0.2123	1.77545
PC.18.1.18.2.	0.644876	0.400029	0.106946	607	-0.139181	1.42893
PC.18.1.20.3.	0.210284	0.419534	0.616207	607	-0.612003	1.03257
PC.18.1.22.6...a.	-1.02824	0.421587	0.0147288	607	-1.85455	-0.201929
PC.18.1.22.6...b.	-1.0845	0.401752	0.00694589	607	-1.87193	-0.297066
PC.18.2.18.2.	0.0496498	0.408575	0.90328	607	-0.751157	0.850457
PC.18.2.20.5.	-1.00801	0.411941	0.0144063	607	-1.81541	-0.200606
PC.20.0.20.4.	-0.169285	0.423172	0.689128	607	-0.998702	0.660132
PC.28.0.	-0.131681	0.403737	0.744306	607	-0.923006	0.659644
PC.31.0...a.	-0.553943	0.408355	0.174932	607	-1.35432	0.246433
PC.31.0...b.	-0.852737	0.400801	0.0333716	607	-1.63831	-0.067167
PC.31.1.	-0.0182698	0.411935	0.964624	607	-0.825662	0.789123
PC.32.1.	0.525553	0.420897	0.211794	607	-0.299405	1.35051
PC.32.2.	0.365557	0.4177	0.381483	607	-0.453135	1.18425
PC.33.0...a.	-0.734405	0.400495	0.0666919	607	-1.51938	0.0505652
PC.33.0...b.	-1.05525	0.396315	0.00775278	607	-1.83203	-0.278473
PC.33.1.	-0.0598889	0.404524	0.882305	607	-0.852756	0.732978
PC.33.2.	-0.524094	0.407679	0.198599	607	-1.32314	0.274957
PC.34.5.	-0.370169	0.416077	0.373646	607	-1.18568	0.445342
PC.35.5.	-0.982482	0.403509	0.0148981	607	-1.77336	-0.191604
PC.36.6...a.	-0.588664	0.414457	0.155513	607	-1.401	0.223672
PC.38.2.	0.994532	0.414513	0.0164275	607	0.182087	1.80698
PC.38.4...b.	0.359695	0.414113	0.385071	607	-0.451966	1.17136
PC.38.5...a.	-0.463834	0.409279	0.25709	607	-1.26602	0.338353
PC.38.5...b.	-0.613576	0.410538	0.135028	607	-1.41823	0.191078
PC.38.6...a.	-1.08993	0.417651	0.00906304	607	-1.90853	-0.271334
PC.38.7...c.	-1.31228	0.410469	0.00138856	607	-2.1168	-0.507761
PC.39.5...a.	-1.58394	0.399434	7.32581e-05	607	-2.36683	-0.801049
PC.39.5...b.	-1.09004	0.400838	0.00654023	607	-1.87568	-0.304398
PC.40.7...a.	-0.868387	0.448801	0.053002	607	-1.74804	0.011263
PC.40.8.	-1.58561	0.417894	0.000148065	607	-2.40468	-0.766538
PC.42.10.	-1.3264	0.422052	0.00167376	607	-2.15362	-0.499178
PC.42.2.	0.112921	0.422643	0.789332	607	-0.715459	0.941301
PC.42.3.	0.0469912	0.412457	0.909293	607	-0.761425	0.855407
PC.42.4.	-0.314233	0.41181	0.445431	607	-1.12138	0.492915
PC.42.5...a.	0.427486	0.413489	0.301206	607	-0.382952	1.23792
PC.42.5...b.	-0.550881	0.415241	0.184623	607	-1.36475	0.262991
PC.42.6...a.	0.361227	0.40323	0.370341	607	-0.429104	1.15156
PC.42.6...b.	-1.31368	0.412965	0.00146716	607	-2.12309	-0.504269
PC.42.7.	-0.904144	0.411297	0.0279295	607	-1.71029	-0.0980019
PC.42.8.	-0.561816	0.432057	0.193488	607	-1.40865	0.285016
PC.42.9.	-0.804798	0.438451	0.0664244	607	-1.66416	0.054566
PC.44.12.	-1.42057	0.411173	0.000550441	607	-2.22647	-0.614671
PC.44.4...a.	-0.873477	0.416222	0.0358537	607	-1.68927	-0.0576819
PC.44.4...b.	-0.487248	0.412718	0.237769	607	-1.29618	0.321679
PC.44.5.	-0.657103	0.403435	0.103362	607	-1.44784	0.13363
PC.O.16.0.16.0.	-0.0387717	0.40822	0.924333	607	-0.838883	0.76134
PC.O.16.0.20.3.	-0.992836	0.426561	0.0199367	607	-1.8289	-0.156776
PC.O.16.0.20.4.	-1.2023	0.411978	0.00351864	607	-2.00978	-0.394823
PC.O.16.0.22.6.	-1.7855	0.398228	7.33858e-06	607	-2.56603	-1.00497
PC.O.18.0.18.1.	-0.126626	0.406271	0.755284	607	-0.922917	0.669665
PC.O.18.0.18.2.	-0.434766	0.418066	0.298365	607	-1.25418	0.384643
PC.O.18.0.20.4.	-0.744115	0.409145	0.0689563	607	-1.54604	0.0578092
PC.O.18.0.22.6.	-1.4435	0.403103	0.000342315	607	-2.23358	-0.653418
PC.O.18.1.18.1.	0.0514605	0.405477	0.899009	607	-0.743274	0.846195
PC.O.18.1.18.2.	-0.276285	0.415361	0.505943	607	-1.09039	0.537823
PC.O.32.2.	-1.33119	0.409149	0.00113972	607	-2.13312	-0.529258
PC.O.34.1.	0.276876	0.411935	0.501498	607	-0.530517	1.08427
PC.O.34.2.	-0.946426	0.420898	0.024539	607	-1.77139	-0.121466
PC.O.34.4.	-1.32016	0.416821	0.00153914	607	-2.13713	-0.503191
PC.O.35.4.	-0.791013	0.408218	0.0526574	607	-1.59112	0.00909428
PC.O.36.0.	-0.327005	0.418477	0.434558	607	-1.14722	0.49321
PC.O.36.5.	-1.5958	0.404529	7.98524e-05	607	-2.38868	-0.802923
PC.O.38.5.	-0.640523	0.412527	0.120499	607	-1.44908	0.16803
PC.O.40.5.	-0.545341	0.407542	0.180857	607	-1.34412	0.253441
PC.O.40.7.	-1.4541	0.403492	0.000313621	607	-2.24494	-0.663256
PC.O.42.4...a.	-0.399489	0.424485	0.346646	607	-1.23148	0.432502
PC.O.42.4...b.	-0.535089	0.408385	0.190109	607	-1.33552	0.265346
PC.O.42.5...a.	-0.526668	0.410549	0.199549	607	-1.33134	0.278008
PC.O.42.6.	-0.801239	0.408726	0.0499573	607	-1.60234	-0.00013604
PC.O.42.7.	-1.19776	0.406486	0.00321275	607	-1.99447	-0.401047
PC.O.44.6.	-1.00895	0.403959	0.0125017	607	-1.80071	-0.21719
PC.O.44.7.	-1.20853	0.404617	0.00281875	607	-2.00158	-0.415481
PC.O.46.7...a.	-0.977395	0.400689	0.0147163	607	-1.76275	-0.192045
PC.O.46.7...b.	-1.16977	0.407726	0.00411755	607	-1.96891	-0.370627
PC.O.46.8.	-1.3294	0.416381	0.00140927	607	-2.14551	-0.513293
PC.P.15.0.20.4...a.	-1.18989	0.404024	0.0032286	607	-1.98178	-0.398003
PC.P.15.0.20.4...b.	-1.25826	0.402712	0.00178137	607	-2.04758	-0.468944
PC.P.16.0.14.0.	-0.361445	0.41467	0.383402	607	-1.1742	0.451308
PC.P.16.0.16.1.	-0.351922	0.426938	0.409773	607	-1.18872	0.484876
PC.P.16.0.18.0.	-0.39065	0.418022	0.350036	607	-1.20997	0.428673
PC.P.16.0.18.1.	-0.167912	0.417978	0.687886	607	-0.987149	0.651325
PC.P.16.0.18.2.	-0.707591	0.432089	0.101504	607	-1.55449	0.139303
PC.P.16.0.18.3.	-0.590356	0.412386	0.152269	607	-1.39863	0.217921
PC.P.16.0.20.4.	-1.06573	0.414779	0.0101876	607	-1.8787	-0.252763
PC.P.16.0.20.5.	-1.34326	0.406103	0.000940699	607	-2.13922	-0.547298
PC.P.16.0.22.6.	-1.53551	0.405258	0.000151271	607	-2.32982	-0.741204
PC.P.17.0.20.4...a.	-1.22742	0.40369	0.00236176	607	-2.01865	-0.436188
PC.P.17.0.20.4...b.	-1.39396	0.40629	0.000601442	607	-2.19029	-0.597632
PC.P.18.0.18.2.	-0.678117	0.423071	0.108969	607	-1.50734	0.151102
PC.P.18.0.20.4.	-1.22482	0.413008	0.00302088	607	-2.03432	-0.415324
PC.P.18.0.22.5.	-1.19743	0.417353	0.00411645	607	-2.01544	-0.379418
PC.P.18.0.22.6.	-1.66922	0.408355	4.35759e-05	607	-2.4696	-0.868844
PC.P.18.1.22.6.	-1.34138	0.411298	0.00110893	607	-2.14752	-0.535236
PC.P.20.0.20.4.	-0.968322	0.434799	0.0259437	607	-1.82053	-0.116116
PC.P.35.2...a.	-0.995965	0.417325	0.0170076	607	-1.81392	-0.178008
PC.P.35.2...b.	-1.08495	0.415713	0.00905827	607	-1.89975	-0.270153
PC.P.36.3.	-0.809038	0.420361	0.0542764	607	-1.63295	0.0148696
PC.P.38.5...a.	-1.03114	0.409814	0.0118657	607	-1.83438	-0.227905
PC.P.38.5...b.	-1.12003	0.406715	0.00588974	607	-1.91719	-0.322869
PC.P.42.5.	-0.878848	0.403744	0.0294994	607	-1.67019	-0.0875098
PC.P.44.5.	-0.918802	0.40551	0.023464	607	-1.7136	-0.124002
PC.P.46.8.	-1.17193	0.415275	0.00477186	607	-1.98587	-0.357991
LPC.14.0...sn1.	-0.238387	0.407411	0.558463	607	-1.03691	0.560139
LPC.14.0...sn2.	-0.252893	0.406998	0.534361	607	-1.05061	0.544823
LPC.15.MHDA...sn1....LPC.17.0...sn2.	-0.986989	0.400303	0.0136783	607	-1.77158	-0.202395
LPC.15.MHDA...sn1...104.sn1.	-0.947779	0.397231	0.0170343	607	-1.72635	-0.169206
LPC.15.MHDA...sn2.	-0.948058	0.397472	0.0170689	607	-1.7271	-0.169013
LPC.15.0...sn1.	-0.957047	0.402664	0.017464	607	-1.74627	-0.167826
LPC.15.0...sn2.	-0.927098	0.400421	0.0205962	607	-1.71192	-0.142273
LPC.16.0...sn1.	-0.398151	0.418157	0.341017	607	-1.21774	0.421437
LPC.16.0...sn2.	-0.448886	0.418934	0.283946	607	-1.27	0.372225
LPC.16.1...sn1.	-0.350065	0.426389	0.411647	607	-1.18579	0.485657
LPC.16.1...sn2.	-0.0987201	0.431736	0.819135	607	-0.944923	0.747482
LPC.17.0...sn1.	-1.12649	0.4054	0.00545735	607	-1.92107	-0.331906
LPC.17.1...a...sn1...104.sn1.	-0.641235	0.40821	0.116219	607	-1.44133	0.158857
LPC.17.1...sn1...a....LPC.17.1...sn2...b.	-0.6267	0.407731	0.124283	607	-1.42585	0.172453
LPC.17.1...sn1...b.	-0.662483	0.401523	0.0989586	607	-1.44947	0.124502
LPC.17.1...sn2...a.	-0.716754	0.406514	0.0778716	607	-1.51352	0.0800134
LPC.18.0...sn1.	-0.211509	0.422422	0.616578	607	-1.03946	0.616438
LPC.18.0...sn2.	-0.327512	0.421297	0.436929	607	-1.15325	0.49823
LPC.18.1...sn1.	0.0227515	0.412223	0.955985	607	-0.785206	0.830709
LPC.18.1...sn2.	0.0293548	0.413039	0.943342	607	-0.780202	0.838911
LPC.18.2...sn1.	-0.338492	0.412349	0.411711	607	-1.1467	0.469712
LPC.18.2...sn2.	-0.28283	0.413421	0.493898	607	-1.09314	0.527475
LPC.18.3...a...sn1...104.sn1.	0.368552	0.418278	0.378254	607	-0.451273	1.18838
LPC.18.3...sn1...a..LPC.18.3...sn2...b.	0.406149	0.417469	0.330612	607	-0.41209	1.22439
LPC.18.3...sn1...b.	0.636083	0.418308	0.128358	607	-0.183801	1.45597
LPC.18.3...sn2...a.	0.424731	0.416805	0.308195	607	-0.392207	1.24167
LPC.19.0...a...sn1...104.sn1.	-0.533241	0.409195	0.192525	607	-1.33526	0.268781
LPC.19.0...sn1...a....LPC.19.0...sn2...b.	-0.71722	0.414007	0.0832047	607	-1.52867	0.0942337
LPC.19.0...sn1...b.	-0.914129	0.415845	0.0279317	607	-1.72919	-0.0990728
LPC.19.0...sn2...a.	-0.643664	0.410387	0.116781	607	-1.44802	0.160695
LPC.19.1...a.	-0.510564	0.407316	0.210029	607	-1.3089	0.287775
LPC.19.1...b.	-0.599138	0.40513	0.139173	607	-1.39319	0.194917
LPC.19.1...c.	-0.609314	0.410004	0.137248	607	-1.41292	0.194294
LPC.20.0...sn1.	0.103292	0.411233	0.801677	607	-0.702725	0.909309
LPC.20.0...sn2.	0.0519143	0.41149	0.899604	607	-0.754606	0.858435
LPC.20.1...sn1.	-0.378512	0.417763	0.364912	607	-1.19733	0.440303
LPC.20.1...sn2.	-0.246454	0.419178	0.556568	607	-1.06804	0.575135
LPC.20.2...sn1.	-0.334194	0.41789	0.423874	607	-1.15326	0.48487
LPC.20.2...sn2.	-0.309118	0.416417	0.457889	607	-1.1253	0.507059
LPC.20.3...sn1.	-0.0930545	0.427663	0.82775	607	-0.931274	0.745165
LPC.20.3...sn2.	-0.174897	0.438438	0.68996	607	-1.03424	0.684441
LPC.20.4...sn1.	-1.03463	0.422823	0.0144064	607	-1.86336	-0.205897
LPC.20.4...sn2.	-1.08856	0.422768	0.0100285	607	-1.91719	-0.259935
LPC.20.5...sn1.	-0.977228	0.408453	0.0167335	607	-1.7778	-0.17666
LPC.20.5...sn2.	-0.900304	0.410272	0.0282061	607	-1.70444	-0.0961709
LPC.22.0...sn1.	0.339911	0.410632	0.407797	607	-0.464928	1.14475
LPC.22.0...sn2.	0.183246	0.408121	0.653432	607	-0.616671	0.983163
LPC.22.1...sn1.	-0.305737	0.405392	0.450743	607	-1.10031	0.488831
LPC.22.1...sn2.	-0.445313	0.405665	0.272321	607	-1.24042	0.34979
LPC.22.4...sn1.	-0.0271313	0.411192	0.947392	607	-0.833068	0.778805
LPC.22.4...sn2.	0.091181	0.412087	0.824885	607	-0.71651	0.898872
LPC.22.5...n3...sn1...104.sn1.	-0.459501	0.417269	0.270804	607	-1.27735	0.358346
LPC.22.5...sn1...n3..LPC.22.5...sn2...n6.	-0.464746	0.413725	0.2613	607	-1.27565	0.346155
LPC.22.5...sn1...n6.	-0.117185	0.406028	0.772878	607	-0.913	0.67863
LPC.22.5...sn2...n3.	-0.690256	0.416134	0.0971696	607	-1.50588	0.125367
LPC.22.6...sn1.	-1.42601	0.405994	0.0004441	607	-2.22176	-0.630262
LPC.22.6...sn2.	-1.49131	0.40777	0.000254951	607	-2.29054	-0.692081
LPC.24.0...sn1.	-0.117888	0.415299	0.776515	607	-0.931874	0.696098
LPC.24.0...sn2.	0.163646	0.412764	0.691762	607	-0.645371	0.972663
LPC.26.0...sn1.	-0.0122097	0.418764	0.97674	607	-0.832987	0.808568
LPC.26.0...sn2.	0.0659614	0.413013	0.873111	607	-0.743544	0.875467
LPC.O.16.0.	-1.03266	0.411762	0.0121448	607	-1.83971	-0.225606
LPC.O.18.0.	-0.973736	0.411418	0.0179437	607	-1.78012	-0.167357
LPC.O.18.1.	-0.718437	0.422699	0.0891983	607	-1.54693	0.110053
LPC.O.20.0.	-0.688483	0.413973	0.0962902	607	-1.49987	0.122904
LPC.O.20.1.	-0.896184	0.417479	0.0318207	607	-1.71444	-0.0779252
LPC.O.22.0.	-0.256966	0.407613	0.528423	607	-1.05589	0.541955
LPC.O.22.1.	-0.738097	0.419697	0.0786385	607	-1.5607	0.0845091
LPC.O.24.0.	-0.411502	0.406579	0.311486	607	-1.2084	0.385393
LPC.O.24.1.	-0.503528	0.421963	0.232752	607	-1.33058	0.323519
LPC.O.24.2.	-1.00058	0.41927	0.0170106	607	-1.82235	-0.178811
LPC.P.16.0.	-1.05622	0.412622	0.0104741	607	-1.86496	-0.247481
LPC.P.17.0...a.	-1.40636	0.399694	0.000433861	607	-2.18976	-0.62296
LPC.P.17.0...b.	-1.44266	0.400391	0.000314413	607	-2.22743	-0.657894
LPC.P.18.0.	-1.1965	0.408496	0.00340025	607	-1.99715	-0.395848
LPC.P.18.1.	-1.14499	0.410446	0.00527712	607	-1.94946	-0.340516
LPC.P.20.0.	-0.830717	0.415333	0.045487	607	-1.64477	-0.0166643
PE.15.MHDA.18.1.	-0.248915	0.396518	0.530165	607	-1.02609	0.52826
PE.15.MHDA.18.2.	-0.191755	0.406349	0.637001	607	-0.988199	0.604689
PE.15.MHDA.20.4.	-0.859973	0.402868	0.0327913	607	-1.64959	-0.0703517
PE.15.MHDA.22.6.	-1.47628	0.40166	0.000237427	607	-2.26353	-0.689026
PE.16.0.16.0.	-0.954225	0.398765	0.0167135	607	-1.7358	-0.172646
PE.16.0.16.1.	-0.112143	0.409594	0.784244	607	-0.914947	0.690661
PE.16.0.18.1.	-0.0915786	0.402691	0.8201	607	-0.880853	0.697696
PE.16.0.18.2.	-0.034106	0.404209	0.932757	607	-0.826356	0.758144
PE.16.0.18.3...a.	-0.167524	0.411495	0.683927	607	-0.974054	0.639006
PE.16.0.18.3...b.	0.0719904	0.410918	0.860927	607	-0.733409	0.87739
PE.16.0.20.3.	-0.143198	0.404775	0.72351	607	-0.936557	0.650161
PE.16.0.20.4.	-0.54647	0.403063	0.175165	607	-1.33647	0.243533
PE.16.0.20.5.	-0.700428	0.405226	0.0839011	607	-1.49467	0.093815
PE.16.0.22.6.	-1.29231	0.403575	0.00136407	607	-2.08332	-0.501303
PE.16.1.18.2.	0.0964814	0.408841	0.813443	607	-0.704847	0.89781
PE.16.1.20.4.	-0.623542	0.403625	0.122382	607	-1.41465	0.167563
PE.17.0.18.1.	-0.266562	0.400361	0.505536	607	-1.05127	0.518146
PE.17.0.18.2.	-0.382718	0.405884	0.345719	607	-1.17825	0.412815
PE.17.0.20.4.	-0.842617	0.406751	0.038305	607	-1.63985	-0.045385
PE.17.0.22.6.	-1.17167	0.406593	0.00395549	607	-1.96859	-0.374748
PE.18.0.18.1.	0.0574862	0.409059	0.888239	607	-0.744269	0.859242
PE.18.0.18.2.	0.314141	0.407016	0.440223	607	-0.48361	1.11189
PE.18.0.20.3...a.	-0.0691883	0.41406	0.867293	607	-0.880746	0.742369
PE.18.0.20.3...b.	0.329751	0.405548	0.416161	607	-0.465123	1.12463
PE.18.0.20.4.	-0.493703	0.413055	0.231991	607	-1.30329	0.315885
PE.18.0.22.4.	-0.203198	0.403169	0.61426	607	-0.993409	0.587013
PE.18.0.22.5...n3.	-0.358478	0.414643	0.387288	607	-1.17118	0.454222
PE.18.0.22.5...n6.	0.0459719	0.402908	0.909158	607	-0.743728	0.835672
PE.18.0.22.6.	-0.950728	0.414901	0.0219371	607	-1.76393	-0.137522
PE.18.1.18.1.	0.340426	0.408987	0.405204	607	-0.461189	1.14204
PE.18.1.18.2.	0.126697	0.402986	0.753221	607	-0.663156	0.91655
PE.18.1.22.6...a.	-1.04983	0.40089	0.00882501	607	-1.83557	-0.264086
PE.18.1.22.6...b.	-1.21534	0.405075	0.00269732	607	-2.00929	-0.421393
PE.20.0.20.4.	-0.016459	0.421663	0.968864	607	-0.842918	0.81
PE.36.0.	-0.409443	0.405115	0.312168	607	-1.20347	0.384582
PE.38.5...a.	-0.625865	0.401744	0.119264	607	-1.41328	0.161553
PE.38.5...b.	-0.528125	0.412141	0.200047	607	-1.33592	0.279671
PE.O.16.0.18.2.	-0.734465	0.41209	0.0747016	607	-1.54216	0.0732314
PE.O.16.0.20.3.	-1.01857	0.409042	0.0127696	607	-1.82029	-0.216848
PE.O.16.0.20.4.	-1.43732	0.414271	0.000521388	607	-2.24929	-0.625349
PE.O.16.0.22.4.	-0.214873	0.405599	0.596273	607	-1.00985	0.580101
PE.O.16.0.22.6.	-1.26679	0.410601	0.00203414	607	-2.07157	-0.462012
PE.O.18.0.20.4.	-1.39276	0.408942	0.000659795	607	-2.19429	-0.591234
PE.O.18.0.22.5.	-0.375851	0.408241	0.357228	607	-1.176	0.424301
PE.O.18.0.22.6.	-1.44425	0.407361	0.000392055	607	-2.24268	-0.645822
PE.O.18.1.18.2.	-0.694959	0.413664	0.0929555	607	-1.50574	0.115822
PE.O.18.1.22.6.	-1.47412	0.40646	0.000287029	607	-2.27078	-0.677458
PE.O.34.1.	-0.124414	0.418183	0.766077	607	-0.944053	0.695225
PE.O.36.5.	-1.43085	0.406119	0.000426342	607	-2.22684	-0.634857
PE.O.38.5...a.	-0.811874	0.417531	0.0518394	607	-1.63023	0.00648676
PE.O.38.5...b.	-1.30451	0.405907	0.00130985	607	-2.10009	-0.508932
PE.P.15.0.20.4...a.	-0.9162	0.413745	0.0268008	607	-1.72714	-0.10526
PE.P.15.0.20.4...b.	-1.01655	0.410191	0.0132037	607	-1.82052	-0.212576
PE.P.15.0.22.6...a.	-1.50404	0.40968	0.000241357	607	-2.30701	-0.701067
PE.P.15.0.22.6...b.	-1.27865	0.40127	0.00143998	607	-2.06514	-0.492161
PE.P.16.0.18.1.	-0.439056	0.40822	0.282134	607	-1.23917	0.361055
PE.P.16.0.18.2.	-0.458784	0.410264	0.263453	607	-1.2629	0.345333
PE.P.16.0.18.3.	0.156384	0.40726	0.700985	607	-0.641846	0.954614
PE.P.16.0.20.3...a.	-0.832239	0.403172	0.0389961	607	-1.62246	-0.0420219
PE.P.16.0.20.3...b.	-0.835235	0.406738	0.0400245	607	-1.63244	-0.0380285
PE.P.16.0.20.4.	-1.27832	0.415335	0.00208534	607	-2.09238	-0.464263
PE.P.16.0.20.5.	-1.18322	0.406486	0.00360436	607	-1.97993	-0.386507
PE.P.16.0.22.4.	-0.350813	0.41355	0.396273	607	-1.16137	0.459745
PE.P.16.0.22.5...n3.	-0.355449	0.418358	0.395532	607	-1.17543	0.464533
PE.P.16.0.22.5...n6.	-0.144185	0.413648	0.727412	607	-0.954935	0.666565
PE.P.16.0.22.6.	-1.5005	0.407594	0.000232002	607	-2.29938	-0.701616
PE.P.17.0.20.4...a.	-1.46928	0.402439	0.000261269	607	-2.25806	-0.6805
PE.P.17.0.20.4...b.	-1.64895	0.40468	4.6074e-05	607	-2.44212	-0.855777
PE.P.17.0.22.6...a.	-1.64458	0.401725	4.24399e-05	607	-2.43196	-0.857199
PE.P.17.0.22.6...b.	-1.67275	0.402764	3.27894e-05	607	-2.46217	-0.883333
PE.P.18.0.18.1.	-0.611987	0.407624	0.133265	607	-1.41093	0.186956
PE.P.18.0.18.2.	-0.537748	0.411864	0.191674	607	-1.345	0.269505
PE.P.18.0.18.3.	-0.442639	0.416783	0.288219	607	-1.25953	0.374256
PE.P.18.0.20.3...a.	-0.690865	0.404119	0.0873472	607	-1.48294	0.101208
PE.P.18.0.20.3...b.	-1.01617	0.405377	0.0121856	607	-1.81071	-0.221631
PE.P.18.0.20.4.	-1.54383	0.408623	0.000158019	607	-2.34473	-0.742929
PE.P.18.0.20.5.	-1.50565	0.402361	0.000182525	607	-2.29428	-0.717022
PE.P.18.0.22.4.	-0.626276	0.412453	0.128909	607	-1.43468	0.182132
PE.P.18.0.22.5...n3.	-0.852835	0.40848	0.0368135	607	-1.65346	-0.0522142
PE.P.18.0.22.5...n6.	-0.872696	0.412108	0.0342057	607	-1.68043	-0.0649643
PE.P.18.0.22.6.	-1.87462	0.405817	3.84903e-06	607	-2.67002	-1.07922
PE.P.18.1.18.1...a.	-0.231125	0.411572	0.574411	607	-1.03781	0.575556
PE.P.18.1.18.1...b.	-0.543466	0.401671	0.176052	607	-1.33074	0.243809
PE.P.18.1.18.2...a.	-0.426892	0.41344	0.30182	607	-1.23723	0.38345
PE.P.18.1.18.2...b.	-0.356876	0.409725	0.383748	607	-1.15994	0.446185
PE.P.18.1.18.3.	0.154763	0.397187	0.696796	607	-0.623724	0.93325
PE.P.18.1.20.3...a.	-0.844295	0.412372	0.0406176	607	-1.65254	-0.0360459
PE.P.18.1.20.3...b.	-0.940586	0.404675	0.0201094	607	-1.73375	-0.147423
PE.P.18.1.20.4...a.	-1.31981	0.415061	0.00147382	607	-2.13333	-0.50629
PE.P.18.1.20.4...b.	-1.1574	0.412049	0.00497125	607	-1.96502	-0.349784
PE.P.18.1.20.5...a.	-1.36357	0.400833	0.000669358	607	-2.1492	-0.577937
PE.P.18.1.20.5...b.	-1.00958	0.398831	0.0113627	607	-1.79129	-0.227871
PE.P.18.1.22.4.	-0.0319837	0.421886	0.939569	607	-0.85888	0.794913
PE.P.18.1.22.5...a.	-0.27311	0.415282	0.510763	607	-1.08706	0.540843
PE.P.18.1.22.5...b.	-0.506742	0.414912	0.221963	607	-1.31997	0.306486
PE.P.18.1.22.6...a.	-1.3267	0.405327	0.00106354	607	-2.12114	-0.532259
PE.P.18.1.22.6...b.	-1.44835	0.405968	0.000360198	607	-2.24405	-0.652653
PE.P.19.0.20.4...a.	-1.2643	0.408421	0.00196427	607	-2.06481	-0.463795
PE.P.19.0.20.4...b.	-1.91004	0.404647	2.35529e-06	607	-2.70315	-1.11693
PE.P.20.0.18.1.	0.187934	0.452493	0.677899	607	-0.698952	1.07482
PE.P.20.0.18.2.	0.26675	0.446396	0.550131	607	-0.608186	1.14169
PE.P.20.0.20.4.	-1.18951	0.439861	0.00684516	607	-2.05164	-0.327382
PE.P.20.0.22.6.	-1.71327	0.43425	7.96843e-05	607	-2.5644	-0.86214
PE.P.20.1.20.4.	-1.53943	0.414328	0.00020281	607	-2.35151	-0.727347
PE.P.20.1.22.6.	-1.7856	0.412469	1.49757e-05	607	-2.59404	-0.977161
LPE.16.0...sn1.	-0.664977	0.408527	0.103579	607	-1.46569	0.135736
LPE.16.0...sn2.	-0.708239	0.407449	0.0821705	607	-1.50684	0.090361
LPE.18.0...sn1.	-0.430703	0.411337	0.295063	607	-1.23692	0.375518
LPE.18.0...sn2.	-0.337537	0.412278	0.412951	607	-1.1456	0.470528
LPE.18.1...sn1.	0.233987	0.413908	0.571862	607	-0.577273	1.04525
LPE.18.1...sn2.	0.251924	0.412713	0.541591	607	-0.556993	1.06084
LPE.18.2...sn1.	0.355322	0.402159	0.376947	607	-0.43291	1.14355
LPE.18.2...sn2.	0.168935	0.402605	0.674775	607	-0.620171	0.958041
LPE.20.4...sn1.	0.290628	0.419613	0.488555	607	-0.531813	1.11307
LPE.20.4...sn2.	-0.318942	0.420963	0.448661	607	-1.14403	0.506145
LPE.22.6...sn1.	-0.751925	0.433089	0.08253	607	-1.60078	0.0969294
LPE.22.6...sn2.	-0.790345	0.425108	0.063004	607	-1.62356	0.0428667
LPE.P.16.0.	-1.32041	0.401206	0.000997937	607	-2.10677	-0.534046
LPE.P.18.0.	-1.37906	0.402208	0.00060645	607	-2.16739	-0.590732
LPE.P.18.1.	-1.23036	0.410614	0.002732	607	-2.03516	-0.425557
LPE.P.20.0.	-0.68084	0.41329	0.0994824	607	-1.49089	0.129208
PI..38.5...b.	-0.138541	0.40976	0.735285	607	-0.941671	0.664589
PI.15.MHDA.18.1..PI.17.0.18.1.	-0.528469	0.424153	0.212787	607	-1.35981	0.302871
PI.15.MHDA.18.2..PI.17.0.18.2.	-0.188617	0.415499	0.649863	607	-1.003	0.625761
PI.15.MHDA.20.4..PI.17.0.20.4.	-0.409179	0.407619	0.315463	607	-1.20811	0.389754
PI.16.0.16.0.	-0.283337	0.407533	0.486898	607	-1.0821	0.515428
PI.16.0.16.1.	0.241865	0.41098	0.556191	607	-0.563656	1.04739
PI.16.0.20.3...a.	0.44813	0.411465	0.276105	607	-0.358341	1.2546
PI.16.0.20.3...b.	0.712743	0.404929	0.0783796	607	-0.0809178	1.5064
PI.16.0.20.4.	0.356966	0.407554	0.381099	607	-0.44184	1.15577
PI.18.0.18.1.	0.34157	0.407306	0.401689	607	-0.45675	1.13989
PI.18.0.20.2.	0.42095	0.404585	0.298131	607	-0.372037	1.21394
PI.18.0.20.3...a.	0.0878209	0.419788	0.83429	607	-0.734964	0.910605
PI.18.0.20.3...b.	0.64369	0.400616	0.108109	607	-0.141517	1.4289
PI.18.0.20.4.	-0.197647	0.417153	0.635643	607	-1.01527	0.619973
PI.18.0.22.4.	-0.0546942	0.416284	0.895469	607	-0.870611	0.761222
PI.18.0.22.5...n3.	-0.498554	0.427177	0.243174	607	-1.33582	0.338713
PI.18.0.22.5...n6.	0.0377443	0.42344	0.928973	607	-0.792198	0.867687
PI.18.0.22.6.	-1.22158	0.421033	0.00371504	607	-2.0468	-0.396355
PI.18.1.18.2.	0.156471	0.412962	0.704762	607	-0.652935	0.965877
PI.20.0.20.4.	0.465609	0.401726	0.246447	607	-0.321774	1.25299
PI.34.0.	-0.360849	0.41617	0.385903	607	-1.17654	0.454844
PI.34.1.	0.151356	0.409737	0.711831	607	-0.651729	0.954441
PI.36.2.	0.0108293	0.416402	0.979252	607	-0.805319	0.826977
PI.37.6.	-0.549694	0.422312	0.193043	607	-1.37743	0.278038
PI.38.5...a.	0.38315	0.416668	0.357804	607	-0.433519	1.19982
PI.38.6.	-1.0775	0.419899	0.0102849	607	-1.9005	-0.254498
PI.39.6.	-1.54648	0.408631	0.000153997	607	-2.3474	-0.745563
PIP1.38.4.	-0.338968	0.398005	0.394398	607	-1.11906	0.441122
LPI.18.0.	-0.864216	0.426181	0.0425794	607	-1.69953	-0.0289012
LPI.18.1...sn1.	0.0860404	0.409367	0.833528	607	-0.716319	0.8884
LPI.18.1...sn2.	0.147226	0.404475	0.715863	607	-0.645545	0.939997
LPI.18.2...sn1.	-0.090039	0.399554	0.821708	607	-0.873165	0.693087
LPI.18.2...sn2.	0.00412085	0.399607	0.991772	607	-0.779109	0.787351
LPI.20.4...sn1.	0.00149584	0.399182	0.99701	607	-0.780901	0.783893
LPI.20.4...sn2.	-0.018477	0.403731	0.963497	607	-0.80979	0.772836
PS.36.1.	-0.591546	0.41262	0.151677	607	-1.40028	0.217189
PS.36.2.	-0.663171	0.40393	0.100632	607	-1.45487	0.128532
PS.38.3.	-0.459698	0.410418	0.262683	607	-1.26412	0.344721
PS.38.4.	-0.573253	0.399191	0.150992	607	-1.35567	0.209161
PS.38.5.	-0.612283	0.402573	0.128279	607	-1.40133	0.17676
PS.40.5.	-0.701518	0.394548	0.0753987	607	-1.47483	0.0717961
PS.40.6.	-0.998523	0.397877	0.0120859	607	-1.77836	-0.218684
PG.34.1.	-0.372046	0.41062	0.364905	607	-1.17686	0.432769
PG.36.1.	0.409641	0.415821	0.324556	607	-0.405368	1.22465
PG.36.2.	-0.184167	0.40483	0.649164	607	-0.977634	0.6093
CE.14.0.	-0.371773	0.40589	0.359695	607	-1.16732	0.423771
CE.15.0.	-1.01264	0.394736	0.010307	607	-1.78632	-0.238957
CE.16.0.	-0.300579	0.410712	0.46426	607	-1.10557	0.504417
CE.16.1.	0.459965	0.411631	0.263815	607	-0.346832	1.26676
CE.16.2.	-0.749097	0.40956	0.0673955	607	-1.55183	0.0536406
CE.17.0.	-0.864223	0.398467	0.0300925	607	-1.64522	-0.0832277
CE.17.1.	-0.252483	0.401144	0.529081	607	-1.03873	0.533759
CE.18.0.	-0.36942	0.408756	0.366119	607	-1.17058	0.431742
CE.18.1.	0.481178	0.402304	0.231675	607	-0.307338	1.26969
CE.18.2.	0.0542913	0.419155	0.896942	607	-0.767252	0.875835
CE.18.3.	0.319045	0.414681	0.441672	607	-0.49373	1.13182
CE.20.0.	0.582984	0.412898	0.15797	607	-0.226296	1.39226
CE.20.1.	0.253535	0.41141	0.537724	607	-0.552829	1.0599
CE.20.2.	0.119084	0.417465	0.775449	607	-0.699147	0.937315
CE.20.3.	-0.0248467	0.424626	0.953339	607	-0.857114	0.80742
CE.20.4.	-1.13752	0.408572	0.00536719	607	-1.93832	-0.336719
CE.20.5.	-1.07856	0.403266	0.00748265	607	-1.86896	-0.288159
CE.22.0.	0.49485	0.425443	0.244772	607	-0.339018	1.32872
CE.22.1.	0.0531233	0.415419	0.898245	607	-0.761098	0.867345
CE.22.4.	-0.0741612	0.407419	0.855562	607	-0.872702	0.72438
CE.22.5.	-0.520541	0.405197	0.19891	607	-1.31473	0.273645
CE.22.6.	-1.39855	0.404478	0.000544873	607	-2.19133	-0.605773
CE.24.1.	0.0834171	0.427391	0.845254	607	-0.754269	0.921103
CE.24.4.	0.404244	0.404997	0.318211	607	-0.38955	1.19804
CE.24.5.	-0.286217	0.403741	0.478378	607	-1.07755	0.505115
CE.24.6.	-0.185024	0.410408	0.652113	607	-0.989424	0.619376
COH	0.105406	0.431277	0.806918	607	-0.739897	0.950709
DE.16.0.	0.651736	0.410132	0.11204	607	-0.152123	1.45559
DE.18.1.	0.310111	0.409498	0.448874	607	-0.492505	1.11273
DE.18.2.	-0.0702093	0.411343	0.864473	607	-0.876442	0.736023
DE.20.4.	-0.622351	0.409094	0.128187	607	-1.42418	0.179473
DE.20.5.	-0.91143	0.408828	0.0257891	607	-1.71273	-0.110127
DE.22.6.	-0.765579	0.405798	0.0592139	607	-1.56094	0.0297851
deDE.18.2.	-0.0839601	0.42291	0.842631	607	-0.912864	0.744943
deDE.20.4.	-0.425296	0.40692	0.295949	607	-1.22286	0.372267
methyl.CE.18.0.	-0.0695961	0.420141	0.868433	607	-0.893072	0.75388
methyl.CE.18.1.	0.222162	0.424966	0.60113	607	-0.610771	1.0551
methyl.CE.18.2.	-0.226593	0.426947	0.595606	607	-1.06341	0.610223
methyl.CE.20.4.	-0.613514	0.420031	0.144114	607	-1.43677	0.209747
methyl.CE.22.6.	-1.08821	0.410993	0.00810294	607	-1.89376	-0.282664
methyl.DE.18.1.	0.0405813	0.420853	0.923182	607	-0.784291	0.865453
methyl.DE.18.2.	-0.507193	0.422616	0.23009	607	-1.33552	0.321134
dimethyl.CE.18.1.	-0.0116145	0.428735	0.978388	607	-0.851935	0.828706
dimethyl.CE.18.2.	-0.403121	0.42556	0.3435	607	-1.23722	0.430977
dimethyl.CE.20.4.	-0.994585	0.420451	0.0180046	607	-1.81867	-0.170501
dimethyl.CE.22.6.	-1.59711	0.413815	0.000113628	607	-2.40819	-0.786033
FA.14.0.	-0.504237	0.401718	0.209406	607	-1.2916	0.28313
FA.15.0.	-0.445847	0.401661	0.266996	607	-1.2331	0.341409
FA.16.0.	-0.264171	0.409907	0.519274	607	-1.06759	0.539247
FA.16.1.	0.447019	0.408667	0.274021	607	-0.353968	1.24801
FA.17.1.	0.261502	0.410114	0.523713	607	-0.542321	1.06533
FA.18.0.	-0.662421	0.397026	0.0952249	607	-1.44059	0.11575
FA.18.1.	0.778022	0.412565	0.0593197	607	-0.0306054	1.58665
FA.18.2.	0.192402	0.410317	0.639133	607	-0.611819	0.996623
FA.18.3.	0.159204	0.409188	0.697222	607	-0.642804	0.961212
FA.20.2.	-0.308507	0.413107	0.455187	607	-1.1182	0.501183
FA.20.3.	-0.609371	0.423177	0.14987	607	-1.4388	0.220056
FA.20.4.	-1.27116	0.42158	0.00256782	607	-2.09746	-0.444863
FA.20.5.	-1.3044	0.415088	0.00167534	607	-2.11797	-0.490828
FA.22.5.	-0.810241	0.429543	0.0592566	607	-1.65215	0.0316633
FA.22.6.	-1.58485	0.413755	0.000127934	607	-2.39581	-0.77389
AC.10.0.	0.447508	0.40218	0.265835	607	-0.340765	1.23578
AC.12.0.	0.451054	0.404741	0.265097	607	-0.342238	1.24435
AC.12.1.	0.801898	0.397944	0.0438936	607	0.0219278	1.58187
AC.13.0.	-0.614715	0.410585	0.134349	607	-1.41946	0.190032
AC.14.0.	-0.730301	0.409944	0.0748368	607	-1.53379	0.0731892
AC.14.1.	0.871354	0.39663	0.0280281	607	0.0939592	1.64875
AC.14.2.	0.573028	0.398161	0.150098	607	-0.207368	1.35342
AC.15.0...a.	-0.852918	0.406982	0.0361074	607	-1.6506	-0.0552333
AC.15.0...b.	-0.863819	0.411262	0.0356927	607	-1.66989	-0.0577455
AC.16.0.	-0.261071	0.416625	0.530899	607	-1.07766	0.555514
AC.16.1.	0.149053	0.408588	0.71526	607	-0.651779	0.949885
AC.17.0.	-0.669416	0.411443	0.103738	607	-1.47584	0.137012
AC.18.0.	-0.198467	0.410412	0.628683	607	-1.00287	0.605941
AC.18.1.	0.139534	0.417688	0.738333	607	-0.679134	0.958202
AC.18.2.	-0.187002	0.422829	0.658299	607	-1.01575	0.641743
AC.18.3.	-0.0768551	0.426307	0.856932	607	-0.912417	0.758707
AC.20.3...a.	-0.259279	0.41653	0.53363	607	-1.07568	0.55712
AC.20.3...b.	0.259178	0.405704	0.52293	607	-0.536002	1.05436
AC.20.4.	-0.356824	0.411955	0.386395	607	-1.16426	0.450608
AC.20.5.	-0.672623	0.412401	0.102892	607	-1.48093	0.135683
AC.22.5.	-0.378108	0.413016	0.359939	607	-1.18762	0.431403
AC.22.6.	-0.818447	0.410824	0.0463482	607	-1.62366	-0.013232
AC.24.0.	0.178263	0.433996	0.681258	607	-0.672369	1.0289
AC.24.1...a.	0.159194	0.424809	0.707852	607	-0.673432	0.99182
AC.24.1...b.	-0.692333	0.434317	0.11092	607	-1.54359	0.158928
AC.26.0.	-0.0631469	0.403187	0.875545	607	-0.853393	0.7271
AC.26.1.	0.442028	0.420208	0.292833	607	-0.38158	1.26564
AC.14.0..OH	0.523718	0.404591	0.195514	607	-0.26928	1.31672
AC.14.1..OH	0.622321	0.399444	0.119241	607	-0.160589	1.40523
AC.16.0..OH	0.0984799	0.410187	0.810264	607	-0.705487	0.902446
AC.16.1..OH	1.03442	0.401525	0.00998835	607	0.247431	1.82141
AC.18.0..OH	0.289182	0.414386	0.485267	607	-0.523015	1.10138
AC.18.1..OH	0.67475	0.402438	0.0936103	607	-0.114028	1.46353
AC.20.3..OH	0.286085	0.42356	0.499403	607	-0.544093	1.11626
AC.22.5..OH	-0.577887	0.418652	0.167479	607	-1.39844	0.242671
AC.24.0..OH	-0.462551	0.427509	0.279268	607	-1.30047	0.375367
AC.24.1..OH	-0.108106	0.41096	0.792506	607	-0.913588	0.697376
CA	-0.312543	0.420955	0.457807	607	-1.13761	0.512529
dxCA	-0.250733	0.420009	0.550528	607	-1.07395	0.572485
DG.14.0.16.0.	-0.357444	0.403201	0.37534	607	-1.14772	0.43283
DG.14.0.18.2.	-0.247684	0.402967	0.538784	607	-1.0375	0.542131
DG.16.0.16.0.	-0.136452	0.406713	0.737249	607	-0.933609	0.660705
DG.16.0.16.1.	0.388623	0.410736	0.344066	607	-0.41642	1.19367
DG.16.0.18.1.	0.229257	0.416259	0.581801	607	-0.586611	1.04512
DG.16.0.18.2.	-0.0363387	0.412255	0.92976	607	-0.844359	0.771681
DG.16.0.20.4.	-0.659094	0.410092	0.108013	607	-1.46287	0.144686
DG.16.0.22.5.	-0.598205	0.41561	0.150054	607	-1.4128	0.216391
DG.16.0.22.6.	-1.24883	0.401023	0.00184494	607	-2.03484	-0.462825
DG.16.1.18.1.	0.709706	0.415616	0.0877105	607	-0.104901	1.52431
DG.18.0.18.1.	0.504754	0.412048	0.22058	607	-0.30286	1.31237
DG.18.0.18.2.	0.0619958	0.413854	0.880921	607	-0.749158	0.87315
DG.18.0.20.4.	-0.565001	0.406914	0.164984	607	-1.36255	0.23255
DG.18.0.22.6.	0.619627	0.398035	0.119538	607	-0.160522	1.39978
DG.18.1.18.1.	0.954596	0.408531	0.0194573	607	0.153875	1.75532
DG.18.1.18.2.	0.56898	0.408172	0.163326	607	-0.231037	1.369
DG.18.1.18.3.	0.548851	0.404547	0.174875	607	-0.244061	1.34176
DG.18.1.20.3.	0.595955	0.403021	0.139216	607	-0.193966	1.38588
DG.18.1.20.4.	0.0409759	0.405637	0.919538	607	-0.754073	0.836024
DG.18.1.20.5.	-0.437801	0.409547	0.285076	607	-1.24051	0.364911
DG.18.1.22.5.	-0.31518	0.408088	0.439917	607	-1.11503	0.484672
DG.18.1.22.6.	-0.953492	0.406645	0.0190384	607	-1.75052	-0.156468
DG.18.2.18.2.	0.189808	0.406937	0.640908	607	-0.607789	0.987405
DG.18.2.20.4.	-0.258709	0.401416	0.519256	607	-1.04548	0.528066
DG.18.2.22.6.	-1.01917	0.406401	0.0121486	607	-1.81572	-0.222624
TG.48.0...NL.16.0.	-0.303779	0.405242	0.453481	607	-1.09805	0.490495
TG.48.0...NL.18.0.	-0.645684	0.403629	0.109666	607	-1.4368	0.145429
TG.48.1...NL.16.1.	0.207867	0.411686	0.613618	607	-0.599038	1.01477
TG.48.1...NL.18.1.	-0.128116	0.406508	0.752639	607	-0.924872	0.66864
TG.48.2...NL.14.0.	0.035576	0.408896	0.930667	607	-0.76586	0.837012
TG.48.2...NL.14.1.	0.333599	0.407989	0.413548	607	-0.466059	1.13326
TG.48.2...NL.16.1.	0.464782	0.414909	0.262628	607	-0.34844	1.278
TG.48.2...NL.18.2.	-0.26015	0.405757	0.521427	607	-1.05543	0.535134
TG.48.3...NL.14.0.	0.0698848	0.411383	0.865106	607	-0.736426	0.876195
TG.48.3...NL.16.1.	0.316806	0.413365	0.443434	607	-0.493389	1.127
TG.48.3...NL.18.3.	-0.150231	0.409467	0.713697	607	-0.952786	0.652324
TG.49.1...NL.16.1.	0.0602625	0.40752	0.88244	607	-0.738477	0.859002
TG.49.1...NL.17.1.	0.039794	0.40902	0.922495	607	-0.761885	0.841473
TG.50.0...NL.18.0.	-0.250148	0.407021	0.53883	607	-1.04791	0.547613
TG.50.1...NL.14.0.	-0.383735	0.403715	0.341853	607	-1.17502	0.407546
TG.50.1...NL.16.0.	0.175599	0.410648	0.668932	607	-0.629271	0.980469
TG.50.1...NL.18.1.	0.108434	0.410821	0.791823	607	-0.696775	0.913643
TG.50.2...NL.14.0.	0.453311	0.407482	0.265937	607	-0.345354	1.25198
TG.50.2...NL.16.1.	0.775382	0.419861	0.064782	607	-0.0475456	1.59831
TG.50.2...NL.18.1.	0.606445	0.412475	0.141491	607	-0.202006	1.4149
TG.50.2...NL.18.2.	-0.143341	0.408425	0.725618	607	-0.943854	0.657172
TG.50.3...NL.14.0.	0.250658	0.407677	0.538657	607	-0.548389	1.0497
TG.50.3...NL.14.1.	0.67726	0.403672	0.0933962	607	-0.113937	1.46846
TG.50.3...NL.16.1.	0.552463	0.41952	0.187875	607	-0.269796	1.37472
TG.50.3...NL.18.2.	0.326055	0.412055	0.428775	607	-0.481573	1.13368
TG.50.3...NL.18.3.	0.112873	0.407807	0.78195	607	-0.686429	0.912175
TG.50.4...NL.14.0.	0.0954658	0.409753	0.815774	607	-0.70765	0.898582
TG.50.4...NL.18.3.	0.363607	0.413328	0.379018	607	-0.446516	1.17373
TG.50.4...NL.20.4.	-0.443742	0.409498	0.278532	607	-1.24636	0.358874
TG.51.0...NL.16.0.	-0.235053	0.407053	0.563636	607	-1.03288	0.562771
TG.51.1...NL.17.0.	0.0331528	0.408101	0.935254	607	-0.766725	0.833031
TG.51.2...NL.15.0.	0.301897	0.407431	0.458708	607	-0.496668	1.10046
TG.51.2...NL.17.0.	0.0014244	0.407402	0.99721	607	-0.797084	0.799932
TG.51.2...NL.17.1.	0.423645	0.414124	0.306312	607	-0.388038	1.23533
TG.52.1...NL.18.0.	0.222017	0.411499	0.589519	607	-0.584521	1.02856
TG.52.1...NL.18.1.	0.234721	0.412625	0.569459	607	-0.574024	1.04347
TG.52.2...NL.16.0.	1.02556	0.410604	0.0125008	607	0.220776	1.83034
TG.52.2...NL.18.2.	-0.114935	0.409485	0.778954	607	-0.917526	0.687656
TG.52.3...NL.16.1.	1.10765	0.411679	0.00713291	607	0.300759	1.91454
TG.52.3...NL.18.2.	0.608028	0.410996	0.139033	607	-0.197524	1.41358
TG.52.4...NL.16.1.	0.664036	0.414184	0.108882	607	-0.147765	1.47584
TG.52.4...NL.18.2.	0.291289	0.409298	0.476664	607	-0.510935	1.09351
TG.52.4...NL.18.3.	0.55219	0.409066	0.177055	607	-0.249579	1.35396
TG.52.5...NL.18.3.	0.371973	0.412978	0.367743	607	-0.437464	1.18141
TG.52.5...NL.20.4.	-0.0156818	0.414593	0.969828	607	-0.828284	0.79692
TG.52.5...NL.20.5.	-0.558527	0.407239	0.17022	607	-1.35672	0.239661
TG.53.2...NL.17.1.	0.429469	0.409397	0.294165	607	-0.372949	1.23189
TG.53.2...NL.18.1.	0.477929	0.407538	0.240907	607	-0.320845	1.2767
TG.54.0...NL.18.0.	0.149	0.411095	0.717018	607	-0.656746	0.954746
TG.54.1...NL.18.1.	0.344342	0.412717	0.404095	607	-0.464583	1.15327
TG.54.2...NL.18.0.	0.71914	0.408809	0.0785588	607	-0.0821256	1.52041
TG.54.2...NL.20.1.	0.952926	0.41065	0.0203121	607	0.148052	1.7578
TG.54.3...NL.18.1.	1.10058	0.402544	0.00625591	607	0.311594	1.88957
TG.54.3...NL.18.2.	0.423258	0.40776	0.299266	607	-0.375952	1.22247
TG.54.4...NL.18.2.	0.73267	0.402116	0.0684491	607	-0.0554774	1.52082
TG.54.4...NL.20.3.	0.618727	0.408723	0.130075	607	-0.18237	1.41982
TG.54.5...NL.18.3.	0.671889	0.404489	0.096697	607	-0.120909	1.46469
TG.54.5...NL.20.4.	0.114469	0.414427	0.782387	607	-0.697808	0.926746
TG.54.6...NL.18.3.	0.451119	0.40446	0.264695	607	-0.341623	1.24386
TG.54.6...NL.20.4.	-0.0725563	0.411213	0.859945	607	-0.878534	0.733421
TG.54.6...NL.20.5.	-0.363652	0.412798	0.378348	607	-1.17274	0.445432
TG.54.6...NL.22.6.	-0.833159	0.404193	0.0392757	607	-1.62538	-0.0409407
TG.54.7...NL.20.5.	-0.42862	0.412732	0.29904	607	-1.23757	0.380335
TG.54.7...NL.22.6.	-0.666478	0.412324	0.10601	607	-1.47463	0.141677
TG.56.6...NL.20.4.	-0.00804903	0.403087	0.984069	607	-0.7981	0.782001
TG.56.6...NL.22.5.	-0.228076	0.414775	0.582403	607	-1.04103	0.584883
TG.56.7...NL.20.4.	-0.0453921	0.404211	0.910587	607	-0.837646	0.746861
TG.56.7...NL.20.5.	-0.286359	0.410544	0.485482	607	-1.09103	0.518307
TG.56.7...NL.22.5.	-0.380734	0.413227	0.356859	607	-1.19066	0.429191
TG.56.7...NL.22.6.	-0.783334	0.408898	0.0554006	607	-1.58477	0.0181061
TG.56.8...NL.20.4.	-0.281261	0.403603	0.48588	607	-1.07232	0.509801
TG.56.8...NL.20.5.	-0.477568	0.407414	0.24112	607	-1.2761	0.320963
TG.56.8...NL.22.6.	-0.947174	0.407753	0.0201841	607	-1.74637	-0.147978
TG.56.9...NL.22.6.	-1.01197	0.411583	0.0139433	607	-1.81867	-0.205267
TG.58.10...NL.22.6.	-1.00991	0.405356	0.012724	607	-1.80441	-0.215412
TG.58.8...NL.22.6.	-0.784337	0.404823	0.0526861	607	-1.57779	0.00911608
TG.58.9...NL.22.6.	-0.923957	0.40329	0.0219604	607	-1.71441	-0.133509
TG.O.50.1...NL.15.0.	0.455759	0.416911	0.274315	607	-0.361387	1.2729
TG.O.50.1...NL.16.0.	0.40299	0.415949	0.332623	607	-0.41227	1.21825
TG.O.50.1...NL.17.1.	0.0364074	0.423834	0.931546	607	-0.794307	0.867122
TG.O.50.1...NL.18.1.	0.162545	0.410565	0.692175	607	-0.642162	0.967252
TG.O.50.2...NL.16.1.	0.638952	0.414562	0.123251	607	-0.17359	1.45149
TG.O.50.2...NL.18.1.	0.102426	0.409089	0.802297	607	-0.699388	0.90424
TG.O.50.2...NL.18.2.	-0.0900282	0.407122	0.824989	607	-0.887987	0.707931
TG.O.50.3...NL.18.2.	-0.837814	0.409749	0.0408844	607	-1.64092	-0.034706
TG.O.52.0...NL.16.0.	0.285812	0.409996	0.485735	607	-0.51778	1.0894
TG.O.52.1...NL.16.0.	0.474734	0.407193	0.243667	607	-0.323364	1.27283
TG.O.52.1...NL.18.1.	0.154221	0.408825	0.706004	607	-0.647076	0.955518
TG.O.52.2...NL.16.0.	0.896138	0.408022	0.0280705	607	0.0964149	1.69586
TG.O.52.2...NL.17.1.	0.597396	0.4085	0.143628	607	-0.203264	1.39806
TG.O.52.2...NL.18.1.	0.591683	0.41321	0.152167	607	-0.218209	1.40157
TG.O.54.2...NL.17.1.	0.34945	0.408056	0.391788	607	-0.45034	1.14924
TG.O.54.2...NL.18.1.	0.762609	0.410892	0.063456	607	-0.0427393	1.56796
TG.O.54.3...NL.17.1.	0.656252	0.406115	0.10611	607	-0.139733	1.45224
TG.O.54.3...NL.18.1.	0.860308	0.406518	0.0343205	607	0.0635327	1.65708
TG.O.54.4...NL.17.1.	0.357727	0.417712	0.391778	607	-0.460989	1.17644
TG.O.54.4...NL.18.2.	0.28771	0.407118	0.479754	607	-0.510241	1.08566
Ubiquinone	0.437957	0.409353	0.284676	607	-0.364375	1.24029
CE.18.2....OH.	-0.0871046	0.418271	0.835035	607	-0.906916	0.732707
CE.20.4....OH.	-0.733063	0.423283	0.0833002	607	-1.5627	0.0965717
CE.22.6....OH.	-1.014	0.484743	0.0364539	607	-1.9641	-0.0639037
LPC.18.2....OH.	-0.352759	0.432653	0.414878	607	-1.20076	0.495241
LPC.20.4....OH.	-0.894928	0.429925	0.0373798	607	-1.73758	-0.052275
LPC.22.6....OH.	-1.13001	0.422025	0.00741554	607	-1.95718	-0.302841
PC.36.4....OH.	0.455745	0.432019	0.291463	607	-0.391012	1.3025
PC.38.6....OH.	-0.789571	0.436121	0.0702274	607	-1.64437	0.0652262

## Sheet: ST7_LWAS - age species
Supplementary Table 7	LWAS species age
Probe	b	se	p	NMISS	b_95low	b_95high
Sph.d18.1.	-0.289461	0.142416	0.0421019	758	-0.568596	-0.0103256
S1P.d16.1.	0.0430045	0.142862	0.763398	758	-0.237005	0.323014
S1P.d18.0.	-0.0574199	0.144553	0.691203	758	-0.340744	0.225904
S1P.d18.1.	-0.0139985	0.145122	0.923155	758	-0.298438	0.270441
S1P.d18.2.	1.0657	0.140622	3.49624e-14	758	0.790081	1.34132
dhCer.d18.0.16.0.	-0.696375	0.14197	9.33858e-07	758	-0.974636	-0.418114
dhCer.d18.0.18.0.	0.196867	0.143321	0.169564	758	-0.0840422	0.477776
dhCer.d18.0.20.0.	-0.455912	0.144985	0.00166341	758	-0.740083	-0.171741
dhCer.d18.0.22.0.	-0.998524	0.13859	5.8104e-13	758	-1.27016	-0.726888
dhCer.d18.0.24.0.	-1.28739	0.134482	1.03944e-21	758	-1.55097	-1.02381
dhCer.d18.0.24.1.	-0.483199	0.141982	0.00066591	758	-0.761484	-0.204914
Cer.d16.1.16.0.	0.0804969	0.143514	0.574866	758	-0.200791	0.361784
Cer.d16.1.18.0.	0.677264	0.14283	2.11876e-06	758	0.397317	0.957211
Cer.d16.1.20.0.	0.570065	0.143352	6.98857e-05	758	0.289095	0.851035
Cer.d16.1.22.0.	0.229431	0.146442	0.117185	758	-0.0575953	0.516457
Cer.d16.1.23.0.	-0.175285	0.144333	0.224576	758	-0.458178	0.107608
Cer.d16.1.24.0.	0.00571264	0.144196	0.968398	758	-0.276912	0.288337
Cer.d16.1.24.1.	0.570498	0.144782	8.13447e-05	758	0.286725	0.854271
Cer.d17.1.16.0.	0.292067	0.143984	0.0425129	758	0.00985836	0.574276
Cer.d17.1.18.0.	0.686641	0.141361	1.18962e-06	758	0.409573	0.963709
Cer.d17.1.20.0.	0.422808	0.143918	0.00330507	758	0.140729	0.704887
Cer.d17.1.22.0.	0.422053	0.145137	0.00363787	758	0.137584	0.706522
Cer.d17.1.23.0.	0.0819756	0.144587	0.570738	758	-0.201415	0.365366
Cer.d17.1.24.0.	0.222233	0.143227	0.120755	758	-0.0584919	0.502958
Cer.d17.1.24.1.	0.938469	0.141673	3.49135e-11	758	0.66079	1.21615
Cer.d18.1.14.0.	-0.142458	0.142274	0.316687	758	-0.421315	0.136399
Cer.d18.1.16.0.	-0.217196	0.144023	0.131538	758	-0.499481	0.0650891
Cer.d18.1.18.0.	0.592671	0.142844	3.33818e-05	758	0.312697	0.872645
Cer.d18.1.19.0.	0.289288	0.142661	0.0425799	758	0.00967244	0.568904
Cer.d18.1.20.0.	0.621179	0.145975	2.087e-05	758	0.335068	0.90729
Cer.d18.1.21.0.	0.315163	0.14911	0.0345475	758	0.0229074	0.607419
Cer.d18.1.22.0.	0.356003	0.145085	0.0141374	758	0.0716364	0.64037
Cer.d18.1.23.0.	-0.11746	0.145001	0.417901	758	-0.401662	0.166742
Cer.d18.1.24.0.	-0.0257977	0.143536	0.857365	758	-0.307128	0.255533
Cer.d18.1.24.1.	0.957823	0.140599	9.59444e-12	758	0.682249	1.2334
Cer.d18.1.26.0.	-0.80211	0.139341	8.59045e-09	758	-1.07522	-0.529002
Cer.d18.2.14.0.	0.813363	0.13954	5.58006e-09	758	0.539865	1.08686
Cer.d18.2.16.0.	1.08817	0.139169	5.32418e-15	758	0.815399	1.36094
Cer.d18.2.18.0.	1.44049	0.135212	1.67861e-26	758	1.17547	1.70551
Cer.d18.2.20.0.	1.52769	0.135171	1.28395e-29	758	1.26275	1.79263
Cer.d18.2.21.0.	0.89232	0.144597	6.78194e-10	758	0.60891	1.17573
Cer.d18.2.22.0.	1.37025	0.13851	4.47537e-23	758	1.09877	1.64173
Cer.d18.2.23.0.	1.02022	0.14253	8.18861e-13	758	0.740861	1.29958
Cer.d18.2.24.0.	1.02851	0.140164	2.16992e-13	758	0.753789	1.30323
Cer.d18.2.24.1.	1.77016	0.131125	1.56691e-41	758	1.51316	2.02717
Cer.d18.2.26.0.	0.120463	0.143577	0.401462	758	-0.160948	0.401874
Cer.d19.1.16.0.	-0.0896655	0.142619	0.529542	758	-0.369199	0.189868
Cer.d19.1.18.0.	0.376813	0.141953	0.00794269	758	0.0985851	0.655041
Cer.d19.1.20.0.	0.385328	0.142971	0.00703547	758	0.105105	0.665551
Cer.d19.1.22.0.	0.112819	0.143087	0.430425	758	-0.167632	0.39327
Cer.d19.1.23.0.	-0.173052	0.142635	0.225035	758	-0.452617	0.106513
Cer.d19.1.24.0.	-0.231766	0.142055	0.10278	758	-0.510194	0.0466618
Cer.d19.1.24.1.	0.439151	0.141994	0.00198315	758	0.160843	0.717459
Cer.d19.1.26.0.	-0.502732	0.141589	0.000384274	758	-0.780246	-0.225218
Cer.d20.1.22.0.	-0.178837	0.144177	0.214829	758	-0.461424	0.10375
Cer.d20.1.23.0.	-0.580193	0.141939	4.35808e-05	758	-0.858393	-0.301993
Cer.d20.1.24.0.	-0.559589	0.141193	7.39271e-05	758	-0.836327	-0.282851
Cer.d20.1.24.1.	0.135274	0.144203	0.348203	758	-0.147364	0.417912
Cer.d20.1.26.0.	-0.106371	0.142951	0.456809	758	-0.386555	0.173813
Cer.m18.0.20.0.	0.909338	0.140628	1.00443e-10	758	0.633707	1.18497
Cer.m18.0.22.0.	0.6031	0.141408	1.99924e-05	758	0.32594	0.88026
Cer.m18.0.23.0.	0.118491	0.142888	0.406956	758	-0.161569	0.398551
Cer.m18.0.24.0.	0.433459	0.141595	0.00220411	758	0.155933	0.710985
Cer.m18.0.24.1.	0.901506	0.138886	8.52911e-11	758	0.629289	1.17372
Cer.m18.1.18.0.	1.22376	0.137015	4.19987e-19	758	0.955211	1.49231
Cer.m18.1.20.0.	1.17018	0.138141	2.43507e-17	758	0.899424	1.44094
Cer.m18.1.22.0.	1.20604	0.136692	1.11329e-18	758	0.938124	1.47396
Cer.m18.1.23.0.	0.80392	0.140624	1.08547e-08	758	0.528297	1.07954
Cer.m18.1.24.0.	0.928525	0.139099	2.4675e-11	758	0.655891	1.20116
Cer.m18.1.24.1.	1.41843	0.13355	2.38142e-26	758	1.15667	1.68019
Cer1P.d18.1.16.0.	0.735173	0.139296	1.30767e-07	758	0.462153	1.00819
HexCer.d16.1.18.0.	0.195086	0.144395	0.176679	758	-0.0879282	0.4781
HexCer.d16.1.20.0.	0.14307	0.144872	0.323368	758	-0.140879	0.427019
HexCer.d16.1.22.0.	0.14174	0.144767	0.327536	758	-0.142003	0.425483
HexCer.d16.1.24.0.	0.281129	0.142989	0.0492888	758	0.00087056	0.561387
HexCer.d18.1.16.0.	-1.13087	0.13645	1.1532e-16	758	-1.39831	-0.863428
HexCer.d18.1.18.0.	0.0153663	0.145256	0.915751	758	-0.269335	0.300068
HexCer.d18.1.20.0.	0.122465	0.144708	0.39739	758	-0.161163	0.406093
HexCer.d18.1.22.0.	0.0964763	0.14313	0.500282	758	-0.184059	0.377011
HexCer.d18.1.24.0.	0.280558	0.142499	0.0489712	758	0.00125996	0.559856
HexCer.d18.1.24.1.	0.0247914	0.142223	0.861619	758	-0.253966	0.303548
HexCer.d18.2.18.0.	0.525348	0.14915	0.000427836	758	0.233014	0.817682
HexCer.d18.2.20.0.	0.601295	0.147435	4.53538e-05	758	0.312322	0.890268
HexCer.d18.2.22.0.	1.078	0.140393	1.60994e-14	758	0.80283	1.35317
HexCer.d18.2.24.0.	1.09725	0.138995	2.92372e-15	758	0.82482	1.36968
Hex2Cer.d16.1.16.0.	0.737646	0.141215	1.75517e-07	758	0.460865	1.01443
Hex2Cer.d16.1.24.1.	0.613088	0.141075	1.38745e-05	758	0.336581	0.889595
Hex2Cer.d18.1.16.0.	0.394666	0.141782	0.0053759	758	0.116773	0.672559
Hex2Cer.d18.1.18.0.	-1.30546	0.137825	2.74903e-21	758	-1.5756	-1.03532
Hex2Cer.d18.1.20.0.	-0.113382	0.144697	0.433287	758	-0.396988	0.170224
Hex2Cer.d18.1.22.0.	-0.075563	0.143997	0.599754	758	-0.357797	0.206671
Hex2Cer.d18.1.24.0.	-0.0917986	0.143119	0.521254	758	-0.372312	0.188715
Hex2Cer.d18.1.24.1.	0.230372	0.143591	0.108634	758	-0.0510664	0.51181
Hex2Cer.d18.2.16.0.	1.37097	0.134367	1.91854e-24	758	1.10761	1.63433
Hex2Cer.d18.2.18.0.	0.14802	0.144118	0.304386	758	-0.134451	0.430491
Hex2Cer.d18.2.24.1.	1.03092	0.137971	7.89899e-14	758	0.760497	1.30134
Hex3Cer.d18.1.16.0.	-0.232674	0.143895	0.105884	758	-0.514708	0.0493602
Hex3Cer.d18.1.18.0.	-1.01772	0.139209	2.65778e-13	758	-1.29057	-0.74487
Hex3Cer.d18.1.20.0.	-0.479406	0.143719	0.000850831	758	-0.761095	-0.197717
Hex3Cer.d18.1.22.0.	-0.567105	0.141476	6.11083e-05	758	-0.844398	-0.289812
Hex3Cer.d18.1.24.0.	-0.54706	0.140437	9.80335e-05	758	-0.822317	-0.271803
Hex3Cer.d18.1.24.1.	-0.293202	0.146154	0.0448444	758	-0.579664	-0.00674016
GM3.d18.1.16.0.	-1.24457	0.135879	5.21921e-20	758	-1.51089	-0.978247
GM3.d18.1.18.0.	-0.488565	0.142751	0.000620471	758	-0.768357	-0.208773
GM3.d18.1.22.0.	-0.177377	0.143543	0.216567	758	-0.458721	0.103967
GM3.d18.1.24.0.	-0.252594	0.143535	0.0784408	758	-0.533923	0.0287346
GM3.d18.1.24.1.	0.20601	0.14384	0.152082	758	-0.0759164	0.487936
GM1.d18.1.16.0.	0.414568	0.1439	0.00396489	758	0.132524	0.696612
SHexCer.d18.1.16.0.OH..	-0.616942	0.14004	1.05552e-05	758	-0.89142	-0.342464
SHexCer.d18.1.16.0.	-0.917763	0.13779	2.72739e-11	758	-1.18783	-0.647695
SHexCer.d18.1.24.0.OH..	-0.246743	0.143735	0.0860428	758	-0.528464	0.0349776
SHexCer.d18.1.24.0.	-0.920454	0.138631	3.14586e-11	758	-1.19217	-0.648737
SHexCer.d18.1.24.1.OH..	-0.422818	0.141945	0.00289423	758	-0.70103	-0.144606
SHexCer.d18.1.24.1.	-1.22886	0.13745	3.87714e-19	758	-1.49826	-0.959458
SM.34.3.	0.811405	0.141029	8.7439e-09	758	0.534988	1.08782
SM.35.2...b.	-0.00494195	0.145351	0.972877	758	-0.28983	0.279946
SM.37.1.	0.0412322	0.143865	0.774417	758	-0.240743	0.323208
SM.37.2.	0.624356	0.142068	1.10885e-05	758	0.345903	0.902809
SM.38.3...a.	0.887454	0.139132	1.78816e-10	758	0.614755	1.16015
SM.38.3...b.	0.288846	0.144276	0.0452811	758	0.00606504	0.571627
SM.40.3...a.	0.933353	0.140194	2.78362e-11	758	0.658573	1.20813
SM.40.3...b.	0.313411	0.142084	0.0273967	758	0.0349264	0.591896
SM.40.4.	0.750503	0.140781	9.76746e-08	758	0.474572	1.02643
SM.41.0.	-1.74938	0.127577	8.56791e-43	758	-1.99943	-1.49933
SM.41.1...a.	-0.583245	0.140436	3.28016e-05	758	-0.8585	-0.30799
SM.42.3.	1.36491	0.135683	8.33992e-24	758	1.09897	1.63085
SM.42.4.	1.305	0.136457	1.13901e-21	758	1.03754	1.57246
SM.43.1.	-1.01497	0.137176	1.37202e-13	758	-1.28383	-0.746105
SM.43.2...b.	-0.783443	0.140709	2.57955e-08	758	-1.05923	-0.507653
SM.43.2...c.	-0.747995	0.140477	1.01124e-07	758	-1.02333	-0.47266
SM.44.1.	-1.08953	0.136661	1.55526e-15	758	-1.35739	-0.821674
SM.44.2.	-0.73221	0.13959	1.55924e-07	758	-1.00581	-0.458614
SM.44.3.	0.316184	0.141392	0.0253369	758	0.0390557	0.593312
SM.d16.1.19.0.	-0.0649982	0.142311	0.647862	758	-0.343928	0.213931
SM.d16.1.23.0..SM.d17.1.22.0.	-0.553076	0.14138	9.15362e-05	758	-0.830181	-0.275971
SM.d16.1.24.1.	0.0607127	0.143431	0.672086	758	-0.220412	0.341837
SM.d17.1.14.0.	0.296614	0.142756	0.0377305	758	0.0168122	0.576416
SM.d17.1.16.0.	0.0221439	0.1435	0.877363	758	-0.259116	0.303404
SM.d17.1.24.1.	0.149188	0.143125	0.297243	758	-0.131337	0.429713
SM.d18.0.14.0.	-0.711672	0.14012	3.79406e-07	758	-0.986307	-0.437037
SM.d18.0.16.0.	-1.24302	0.141388	1.47491e-18	758	-1.52014	-0.9659
SM.d18.0.22.0.	-1.78401	0.127286	1.24907e-44	758	-2.03349	-1.53453
SM.d18.1.14.0..SM.d16.1.16.0.	-0.0853897	0.143131	0.550784	758	-0.365926	0.195147
SM.d18.1.16.0.	-0.185187	0.143943	0.198258	758	-0.467315	0.0969413
SM.d18.1.17.0..SM.d17.1.18.0.	-0.107481	0.143065	0.452489	758	-0.387888	0.172926
SM.d18.1.18.0..SM.d16.1.20.0.	0.334054	0.144578	0.0208579	758	0.0506811	0.617427
SM.d18.1.20.0..SM.d16.1.22.0.	-0.214064	0.143818	0.136637	758	-0.495947	0.0678193
SM.d18.1.22.0..SM.d16.1.24.0.	-0.547657	0.142197	0.000117441	758	-0.826363	-0.268951
SM.d18.1.23.0..SM.d17.1.24.0.	-1.03794	0.137323	4.0822e-14	758	-1.30709	-0.768787
SM.d18.1.24.0.	-0.963379	0.13818	3.12715e-12	758	-1.23421	-0.692546
SM.d18.1.24.1.	0.0562277	0.142895	0.693959	758	-0.223847	0.336302
SM.d18.2.14.0.	1.30069	0.137263	2.64538e-21	758	1.03165	1.56973
SM.d18.2.16.0.	1.55508	0.135361	1.50916e-30	758	1.28977	1.82039
SM.d18.2.17.0.	0.614234	0.141766	1.47266e-05	758	0.336373	0.892095
SM.d18.2.18.0.	1.18746	0.140915	3.55239e-17	758	0.911267	1.46365
SM.d18.2.18.1.	0.887877	0.139951	2.23578e-10	758	0.613573	1.16218
SM.d18.2.20.0.	1.23886	0.139421	6.35158e-19	758	0.965595	1.51213
SM.d18.2.22.0.	0.761279	0.142882	9.92905e-08	758	0.48123	1.04133
SM.d18.2.23.0.	0.0258862	0.144301	0.857631	758	-0.256944	0.308716
SM.d18.2.24.0.	0.173345	0.142917	0.225165	758	-0.106772	0.453462
SM.d19.1.24.1.	-0.0617135	0.142382	0.664697	758	-0.340782	0.217355
PA.34.1.	0.328985	0.143454	0.0218303	758	0.0478152	0.610155
PA.36.1.	0.0697772	0.144087	0.628193	758	-0.212633	0.352188
PA.36.2.	0.280718	0.143302	0.050121	758	-0.00015392	0.56159
PA.36.3.	0.252771	0.144131	0.0794715	758	-0.0297258	0.535268
PA.36.4.	0.278353	0.141965	0.0499122	758	0.0001016	0.556604
PA.40.6.	0.0567254	0.142834	0.691262	758	-0.223229	0.33668
PC.14.0.16.0.	0.0130413	0.142272	0.926965	758	-0.265812	0.291894
PC.14.0.20.4.	0.721576	0.139829	2.4638e-07	758	0.447511	0.995641
PC.14.0.22.6.	0.597517	0.140496	2.11006e-05	758	0.322145	0.872889
PC.15.MHDA.18.1.	-0.183211	0.141917	0.196715	758	-0.461368	0.0949463
PC.15.MHDA.18.2.	-0.0377147	0.142056	0.790631	758	-0.316144	0.240715
PC.15.MHDA.20.4.	0.267616	0.142198	0.0598373	758	-0.0110921	0.546324
PC.15.MHDA.22.6.	0.104834	0.142176	0.460906	758	-0.173831	0.383499
PC.15.0.20.3.	0.0401282	0.145143	0.782185	758	-0.244352	0.324608
PC.15.0.20.4.	0.277835	0.141916	0.0502606	758	-0.00032036	0.55599
PC.15.0.22.6.	0.228209	0.141739	0.107383	758	-0.0495994	0.506017
PC.16.0.16.0.	0.0579895	0.14259	0.684237	758	-0.221487	0.337466
PC.16.0.18.0.	-0.054571	0.143109	0.702962	758	-0.335065	0.225923
PC.16.0.18.1.	0.0481638	0.142477	0.735328	758	-0.231091	0.327419
PC.16.0.18.2.	0.0204472	0.146209	0.888779	758	-0.266122	0.307017
PC.16.0.18.3...a.	0.183505	0.142318	0.197259	758	-0.0954383	0.462448
PC.16.0.18.3...b.	0.434192	0.141248	0.00211225	758	0.157346	0.711038
PC.16.0.20.3...a.	0.700943	0.140516	6.0895e-07	758	0.425532	0.976354
PC.16.0.20.3...b.	0.143069	0.143529	0.318866	758	-0.138248	0.424386
PC.16.0.20.4.	0.431087	0.144553	0.00286182	758	0.147763	0.714411
PC.16.0.20.5.	0.274539	0.141943	0.053095	758	-0.00366928	0.552747
PC.16.0.22.6.	0.346525	0.142253	0.0148516	758	0.0677091	0.625341
PC.16.1.18.2.	0.968439	0.138729	2.93557e-12	758	0.69653	1.24035
PC.16.1.20.4.	0.880408	0.139449	2.72871e-10	758	0.607088	1.15373
PC.16.1.22.6.	0.659489	0.140235	2.56705e-06	758	0.384628	0.93435
PC.17.0.18.1.	-0.180836	0.142047	0.202993	758	-0.459248	0.0975761
PC.17.0.18.2.	-0.110563	0.14278	0.438715	758	-0.390412	0.169286
PC.17.0.20.4.	0.211748	0.142451	0.137157	758	-0.067456	0.490952
PC.17.0.22.6.	0.144224	0.141969	0.309685	758	-0.134035	0.422483
PC.17.1.18.2.	0.486815	0.141258	0.000568352	758	0.209949	0.763681
PC.18.0.18.1.	-0.0779026	0.143341	0.586801	758	-0.358851	0.203046
PC.18.0.18.2.	-0.0053406	0.143893	0.970393	758	-0.287371	0.27669
PC.18.0.20.3.	0.849702	0.140383	1.42399e-09	758	0.574551	1.12485
PC.18.0.20.4.	0.446387	0.143096	0.00181165	758	0.165919	0.726855
PC.18.0.22.4.	0.256194	0.143503	0.0742141	758	-0.0250719	0.53746
PC.18.0.22.5...n3..PC.20.1.20.4.	0.205759	0.143649	0.152038	758	-0.075793	0.487311
PC.18.0.22.5...n6.	-0.110385	0.142739	0.439323	758	-0.390153	0.169383
PC.18.0.22.6.	0.384386	0.142012	0.00679518	758	0.106042	0.66273
PC.18.1.18.1.	-0.268226	0.143085	0.0608483	758	-0.548673	0.0122206
PC.18.1.18.2.	0.00819096	0.143216	0.954391	758	-0.272512	0.288894
PC.18.1.20.3.	0.67885	0.142002	1.74802e-06	758	0.400526	0.957174
PC.18.1.22.6...a.	0.134711	0.147479	0.36102	758	-0.154348	0.42377
PC.18.1.22.6...b.	0.100998	0.142213	0.47759	758	-0.177739	0.379735
PC.18.2.18.2.	0.286156	0.142748	0.0450033	758	0.00636992	0.565942
PC.18.2.20.5.	0.461363	0.141795	0.00113896	758	0.183445	0.739281
PC.20.0.20.4.	0.0499549	0.147122	0.734197	758	-0.238404	0.338314
PC.28.0.	0.0485747	0.141918	0.732145	758	-0.229585	0.326734
PC.31.0...a.	-0.126444	0.143541	0.378376	758	-0.407784	0.154896
PC.31.0...b.	-0.264391	0.141454	0.0616093	758	-0.541641	0.0128588
PC.31.1.	0.356294	0.141299	0.0116833	758	0.079348	0.63324
PC.32.1.	0.613943	0.140546	1.2524e-05	758	0.338473	0.889413
PC.32.2.	0.649596	0.140464	3.7523e-06	758	0.374287	0.924905
PC.33.0...a.	-0.0751009	0.141837	0.596466	758	-0.353101	0.2029
PC.33.0...b.	-0.16997	0.142119	0.231708	758	-0.448523	0.108583
PC.33.1.	0.117078	0.141788	0.408959	758	-0.160826	0.394982
PC.33.2.	0.124198	0.142574	0.383694	758	-0.155247	0.403643
PC.34.5.	0.544932	0.140659	0.000106998	758	0.26924	0.820624
PC.35.5.	0.223123	0.141874	0.115792	758	-0.05495	0.501196
PC.36.6...a.	0.515342	0.140963	0.000256311	758	0.239055	0.791629
PC.38.2.	0.136571	0.144017	0.342979	758	-0.145702	0.418844
PC.38.4...b.	0.503263	0.141841	0.000388058	758	0.225255	0.781271
PC.38.5...a.	0.215558	0.143704	0.13361	758	-0.0661018	0.497218
PC.38.5...b.	0.254949	0.142206	0.0730037	758	-0.0237748	0.533673
PC.38.6...a.	0.746792	0.14116	1.22065e-07	758	0.470118	1.02347
PC.38.7...c.	0.611676	0.140624	1.36306e-05	758	0.336053	0.887299
PC.39.5...a.	0.0810611	0.142084	0.568327	758	-0.197424	0.359546
PC.39.5...b.	0.0596601	0.142696	0.675879	758	-0.220024	0.339344
PC.40.7...a.	1.27653	0.136716	9.90729e-21	758	1.00857	1.54449
PC.40.8.	0.843657	0.139661	1.53418e-09	758	0.569921	1.11739
PC.42.10.	1.00357	0.137382	2.77465e-13	758	0.734301	1.27284
PC.42.2.	-0.584465	0.141496	3.61799e-05	758	-0.861797	-0.307133
PC.42.3.	-0.362171	0.14236	0.0109577	758	-0.641197	-0.0831454
PC.42.4.	-0.0458788	0.143268	0.748793	758	-0.326684	0.234926
PC.42.5...a.	-0.584995	0.142291	3.93503e-05	758	-0.863885	-0.306105
PC.42.5...b.	-0.412022	0.14435	0.00431294	758	-0.694948	-0.129096
PC.42.6...a.	0.0139617	0.142347	0.921867	758	-0.265038	0.292962
PC.42.6...b.	-1.12068	0.136096	1.8039e-16	758	-1.38743	-0.853932
PC.42.7.	-0.0905969	0.141998	0.523464	758	-0.368913	0.187719
PC.42.8.	0.902705	0.141679	1.87225e-10	758	0.625014	1.1804
PC.42.9.	1.00456	0.139636	6.28591e-13	758	0.730873	1.27825
PC.44.12.	0.528688	0.14093	0.000175832	758	0.252465	0.804911
PC.44.4...a.	-0.282335	0.142643	0.0477817	758	-0.561915	-0.00275472
PC.44.4...b.	-0.37752	0.143031	0.00830474	758	-0.657861	-0.0971792
PC.44.5.	-0.35517	0.142319	0.0125746	758	-0.634115	-0.0762248
PC.O.16.0.16.0.	0.312302	0.142259	0.0281419	758	0.0334744	0.59113
PC.O.16.0.20.3.	0.637789	0.144929	1.07896e-05	758	0.353728	0.92185
PC.O.16.0.20.4.	0.372188	0.143255	0.0093745	758	0.0914082	0.652968
PC.O.16.0.22.6.	0.224296	0.142275	0.114912	758	-0.054563	0.503155
PC.O.18.0.18.1.	-0.22065	0.143885	0.125148	758	-0.502665	0.0613646
PC.O.18.0.18.2.	0.125043	0.143954	0.385047	758	-0.157107	0.407193
PC.O.18.0.20.4.	-0.235565	0.143403	0.100449	758	-0.516635	0.0455049
PC.O.18.0.22.6.	-0.339704	0.141944	0.0167011	758	-0.617914	-0.0614938
PC.O.18.1.18.1.	0.00449364	0.143634	0.975042	758	-0.277029	0.286016
PC.O.18.1.18.2.	0.464725	0.143246	0.00117765	758	0.183963	0.745487
PC.O.32.2.	0.510097	0.141438	0.000310353	758	0.232879	0.787315
PC.O.34.1.	0.0884359	0.14394	0.538955	758	-0.193686	0.370558
PC.O.34.2.	0.484926	0.142288	0.000654263	758	0.206042	0.76381
PC.O.34.4.	0.668909	0.140808	2.02926e-06	758	0.392925	0.944893
PC.O.35.4.	0.580949	0.141842	4.20826e-05	758	0.302939	0.858959
PC.O.36.0.	-0.0994872	0.145638	0.494537	758	-0.384938	0.185963
PC.O.36.5.	0.402391	0.142236	0.00466891	758	0.123608	0.681174
PC.O.38.5.	0.0155213	0.144539	0.914484	758	-0.267775	0.298818
PC.O.40.5.	-0.27901	0.143224	0.0514078	758	-0.559729	0.00170904
PC.O.40.7.	0.0559576	0.142683	0.694924	758	-0.223701	0.335616
PC.O.42.4...a.	0.755303	0.14127	8.96647e-08	758	0.478414	1.03219
PC.O.42.4...b.	-0.226273	0.144384	0.117078	758	-0.509266	0.0567196
PC.O.42.5...a.	0.331676	0.142529	0.0199611	758	0.0523192	0.611033
PC.O.42.6.	0.182253	0.143694	0.204678	758	-0.0993872	0.463893
PC.O.42.7.	-0.0870358	0.142168	0.540403	758	-0.365685	0.191613
PC.O.44.6.	0.433231	0.141262	0.00216328	758	0.156357	0.710105
PC.O.44.7.	0.0444937	0.141964	0.753965	758	-0.233756	0.322743
PC.O.46.7...a.	0.167987	0.142751	0.239283	758	-0.111805	0.447779
PC.O.46.7...b.	0.040766	0.141921	0.773925	758	-0.237399	0.318931
PC.O.46.8.	0.14526	0.14543	0.317874	758	-0.139783	0.430303
PC.P.15.0.20.4...a.	0.104297	0.142045	0.462796	758	-0.174111	0.382705
PC.P.15.0.20.4...b.	0.236563	0.142501	0.0968972	758	-0.042739	0.515865
PC.P.16.0.14.0.	0.156745	0.143387	0.274322	758	-0.124294	0.437784
PC.P.16.0.16.1.	0.858557	0.14048	9.86528e-10	758	0.583216	1.1339
PC.P.16.0.18.0.	-0.320613	0.144476	0.0264768	758	-0.603786	-0.03744
PC.P.16.0.18.1.	0.276943	0.143266	0.0532277	758	-0.00385836	0.557744
PC.P.16.0.18.2.	0.359008	0.143014	0.0120629	758	0.0787006	0.639315
PC.P.16.0.18.3.	-0.0788291	0.143546	0.582898	758	-0.360179	0.202521
PC.P.16.0.20.4.	0.322602	0.143076	0.0241487	758	0.042173	0.603031
PC.P.16.0.20.5.	0.434893	0.141197	0.00206975	758	0.158147	0.711639
PC.P.16.0.22.6.	0.208335	0.142066	0.142521	758	-0.0701144	0.486784
PC.P.17.0.20.4...a.	0.124778	0.142472	0.381137	758	-0.154467	0.404023
PC.P.17.0.20.4...b.	0.0857245	0.142817	0.548346	758	-0.194197	0.365646
PC.P.18.0.18.2.	-0.184006	0.142968	0.19808	758	-0.464223	0.0962113
PC.P.18.0.20.4.	-0.201993	0.142839	0.157326	758	-0.481957	0.0779714
PC.P.18.0.22.5.	-0.746115	0.142484	1.6368e-07	758	-1.02538	-0.466846
PC.P.18.0.22.6.	-0.364564	0.141485	0.00997487	758	-0.641875	-0.0872534
PC.P.18.1.22.6.	0.26757	0.142361	0.0601737	758	-0.0114576	0.546598
PC.P.20.0.20.4.	-1.23979	0.135247	4.87112e-20	758	-1.50487	-0.974706
PC.P.35.2...a.	0.274054	0.142148	0.0538614	758	-0.00455608	0.552664
PC.P.35.2...b.	0.122827	0.142567	0.388939	758	-0.156604	0.402258
PC.P.36.3.	0.481822	0.14274	0.000736791	758	0.202052	0.761592
PC.P.38.5...a.	0.299416	0.143255	0.0366097	758	0.0186362	0.580196
PC.P.38.5...b.	-0.0637042	0.14243	0.654682	758	-0.342867	0.215459
PC.P.42.5.	-0.364867	0.141649	0.00999965	758	-0.642499	-0.087235
PC.P.44.5.	-0.49326	0.1412	0.000477018	758	-0.770012	-0.216508
PC.P.46.8.	-0.187114	0.141879	0.187224	758	-0.465197	0.0909688
LPC.14.0...sn1.	0.294941	0.142396	0.038333	758	0.0158448	0.574037
LPC.14.0...sn2.	0.28223	0.142524	0.0476784	758	0.00288296	0.561577
LPC.15.MHDA...sn1....LPC.17.0...sn2.	-0.113509	0.142167	0.424626	758	-0.392156	0.165138
LPC.15.MHDA...sn1...104.sn1.	-0.09197	0.141958	0.517072	758	-0.370208	0.186268
LPC.15.MHDA...sn2.	-0.0862781	0.142083	0.543693	758	-0.364761	0.192205
LPC.15.0...sn1.	0.0246107	0.142618	0.862994	758	-0.254921	0.304142
LPC.15.0...sn2.	0.0154846	0.14235	0.913378	758	-0.263521	0.294491
LPC.16.0...sn1.	0.057246	0.143417	0.689777	758	-0.223851	0.338343
LPC.16.0...sn2.	0.0944268	0.143284	0.509884	758	-0.18641	0.375263
LPC.16.1...sn1.	0.760414	0.140893	6.77197e-08	758	0.484264	1.03656
LPC.16.1...sn2.	0.965149	0.139469	4.51174e-12	758	0.69179	1.23851
LPC.17.0...sn1.	-0.166682	0.142656	0.242638	758	-0.446288	0.112924
LPC.17.1...a...sn1...104.sn1.	0.2145	0.142531	0.132342	758	-0.0648608	0.493861
LPC.17.1...sn1...a....LPC.17.1...sn2...b.	0.209648	0.142576	0.141444	758	-0.069801	0.489097
LPC.17.1...sn1...b.	-0.174087	0.142466	0.221725	758	-0.45332	0.105146
LPC.17.1...sn2...a.	0.195714	0.142646	0.170054	758	-0.0838722	0.4753
LPC.18.0...sn1.	0.0126081	0.14451	0.930475	758	-0.270631	0.295848
LPC.18.0...sn2.	0.0678954	0.143425	0.635938	758	-0.213218	0.349008
LPC.18.1...sn1.	-0.0750555	0.14394	0.602062	758	-0.357178	0.207067
LPC.18.1...sn2.	0.000565304	0.144312	0.996874	758	-0.282286	0.283417
LPC.18.2...sn1.	0.280087	0.143705	0.0512896	758	-0.0015748	0.561749
LPC.18.2...sn2.	0.3528	0.143565	0.0139939	758	0.0714126	0.634187
LPC.18.3...a...sn1...104.sn1.	0.00463076	0.143866	0.974322	758	-0.277347	0.286608
LPC.18.3...sn1...a..LPC.18.3...sn2...b.	0.114511	0.143627	0.425291	758	-0.166998	0.39602
LPC.18.3...sn1...b.	0.408334	0.142529	0.00417119	758	0.128977	0.687691
LPC.18.3...sn2...a.	0.018051	0.143545	0.899929	758	-0.263297	0.299399
LPC.19.0...a...sn1...104.sn1.	0.0664244	0.142425	0.640943	758	-0.212729	0.345577
LPC.19.0...sn1...a....LPC.19.0...sn2...b.	-0.188596	0.142654	0.186151	758	-0.468198	0.0910058
LPC.19.0...sn1...b.	-0.457734	0.142349	0.00130187	758	-0.736738	-0.17873
LPC.19.0...sn2...a.	0.112236	0.142181	0.429887	758	-0.166439	0.390911
LPC.19.1...a.	-0.063229	0.142733	0.657775	758	-0.342986	0.216528
LPC.19.1...b.	-0.162921	0.142221	0.251983	758	-0.441674	0.115832
LPC.19.1...c.	-0.370523	0.144434	0.0103074	758	-0.653614	-0.0874324
LPC.20.0...sn1.	-0.287107	0.142607	0.0440867	758	-0.566617	-0.00759728
LPC.20.0...sn2.	-0.197937	0.142563	0.165009	758	-0.47736	0.0814865
LPC.20.1...sn1.	-0.516585	0.141018	0.00024903	758	-0.79298	-0.24019
LPC.20.1...sn2.	-0.354211	0.142144	0.0127054	758	-0.632813	-0.0756088
LPC.20.2...sn1.	0.156714	0.142375	0.271022	758	-0.122341	0.435769
LPC.20.2...sn2.	0.309477	0.142176	0.029502	758	0.030812	0.588142
LPC.20.3...sn1.	0.891133	0.139267	1.56671e-10	758	0.61817	1.1641
LPC.20.3...sn2.	1.12827	0.137558	2.36172e-16	758	0.858656	1.39788
LPC.20.4...sn1.	0.61131	0.141806	1.6259e-05	758	0.33337	0.88925
LPC.20.4...sn2.	0.747991	0.140638	1.04587e-07	758	0.472341	1.02364
LPC.20.5...sn1.	0.346248	0.141884	0.0146728	758	0.0681554	0.624341
LPC.20.5...sn2.	0.413161	0.141399	0.00347846	758	0.136019	0.690303
LPC.22.0...sn1.	-0.249712	0.143314	0.0814357	758	-0.530607	0.0311834
LPC.22.0...sn2.	-0.176243	0.143129	0.218189	758	-0.456776	0.10429
LPC.22.1...sn1.	-0.322546	0.1414	0.022543	758	-0.59969	-0.045402
LPC.22.1...sn2.	-0.137841	0.142036	0.331815	758	-0.416232	0.14055
LPC.22.4...sn1.	0.361089	0.142112	0.0110572	758	0.0825495	0.639629
LPC.22.4...sn2.	0.337484	0.142247	0.0176673	758	0.0586799	0.616288
LPC.22.5...n3...sn1...104.sn1.	0.253804	0.143161	0.0762527	758	-0.0267916	0.5344
LPC.22.5...sn1...n3..LPC.22.5...sn2...n6.	0.249615	0.142802	0.0804669	758	-0.0302769	0.529507
LPC.22.5...sn1...n6.	-0.0478477	0.142448	0.736949	758	-0.327046	0.23135
LPC.22.5...sn2...n3.	0.33973	0.142644	0.0172347	758	0.0601478	0.619312
LPC.22.6...sn1.	0.41348	0.141225	0.00341365	758	0.136679	0.690281
LPC.22.6...sn2.	0.455217	0.141099	0.00125434	758	0.178663	0.731771
LPC.24.0...sn1.	-0.443378	0.143137	0.00195108	758	-0.723927	-0.162829
LPC.24.0...sn2.	-0.22717	0.142848	0.111768	758	-0.507152	0.0528121
LPC.26.0...sn1.	-0.549494	0.14431	0.00014025	758	-0.832342	-0.266646
LPC.26.0...sn2.	-0.30065	0.141714	0.0338769	758	-0.578409	-0.0228906
LPC.O.16.0.	0.222909	0.142359	0.11739	758	-0.0561146	0.501933
LPC.O.18.0.	-0.0508307	0.14268	0.721648	758	-0.330483	0.228822
LPC.O.18.1.	-0.0702401	0.142486	0.62204	758	-0.349513	0.209032
LPC.O.20.0.	0.0739306	0.143146	0.605527	758	-0.206636	0.354497
LPC.O.20.1.	0.0453666	0.142302	0.749874	758	-0.233545	0.324279
LPC.O.22.0.	0.00854685	0.14322	0.952413	758	-0.272164	0.289258
LPC.O.22.1.	0.34276	0.141947	0.015748	758	0.0645439	0.620976
LPC.O.24.0.	0.206985	0.143409	0.14893	758	-0.0740966	0.488067
LPC.O.24.1.	0.709521	0.139881	3.92998e-07	758	0.435354	0.983688
LPC.O.24.2.	0.454139	0.141031	0.00128126	758	0.177718	0.73056
LPC.P.16.0.	0.408494	0.14201	0.00402078	758	0.130154	0.686834
LPC.P.17.0...a.	0.225653	0.142098	0.112284	758	-0.0528591	0.504165
LPC.P.17.0...b.	0.232178	0.142254	0.102649	758	-0.0466398	0.510996
LPC.P.18.0.	0.0302439	0.142679	0.83213	758	-0.249407	0.309895
LPC.P.18.1.	0.371689	0.141658	0.008694	758	0.0940393	0.649339
LPC.P.20.0.	-0.541901	0.141919	0.000134328	758	-0.820062	-0.26374
PE.15.MHDA.18.1.	-0.131554	0.141792	0.353514	758	-0.409466	0.146358
PE.15.MHDA.18.2.	-0.331326	0.141505	0.0192092	758	-0.608676	-0.0539762
PE.15.MHDA.20.4.	-0.19897	0.142896	0.163799	758	-0.479046	0.0811062
PE.15.MHDA.22.6.	0.102464	0.142012	0.470594	758	-0.17588	0.380808
PE.16.0.16.0.	-0.363773	0.14117	0.00997061	758	-0.640466	-0.0870798
PE.16.0.16.1.	0.2307	0.142613	0.105734	758	-0.0488215	0.510221
PE.16.0.18.1.	-0.21284	0.142253	0.134599	758	-0.491656	0.0659759
PE.16.0.18.2.	-0.188129	0.142377	0.186385	758	-0.467188	0.0909299
PE.16.0.18.3...a.	-0.162465	0.14229	0.253543	758	-0.441353	0.116423
PE.16.0.18.3...b.	0.0483128	0.142841	0.735192	758	-0.231656	0.328281
PE.16.0.20.3.	-0.321908	0.14205	0.0234415	758	-0.600326	-0.04349
PE.16.0.20.4.	-0.0534033	0.142466	0.707771	758	-0.332637	0.22583
PE.16.0.20.5.	-0.142714	0.141898	0.314535	758	-0.420834	0.135406
PE.16.0.22.6.	0.261367	0.142026	0.0657285	758	-0.017004	0.539738
PE.16.1.18.2.	0.227664	0.142784	0.110833	758	-0.0521926	0.507521
PE.16.1.20.4.	0.410539	0.142278	0.0039082	758	0.131674	0.689404
PE.17.0.18.1.	-0.319012	0.141347	0.0240118	758	-0.596052	-0.0419719
PE.17.0.18.2.	-0.335431	0.141757	0.0179696	758	-0.613275	-0.0575873
PE.17.0.20.4.	-0.0512668	0.143113	0.720175	758	-0.331768	0.229235
PE.17.0.22.6.	0.200395	0.141973	0.158098	758	-0.0778721	0.478662
PE.18.0.18.1.	-0.440014	0.141394	0.00185844	758	-0.717146	-0.162882
PE.18.0.18.2.	-0.203982	0.142829	0.153248	758	-0.483927	0.0759628
PE.18.0.20.3...a.	0.281919	0.143202	0.0489899	758	0.00124308	0.562595
PE.18.0.20.3...b.	-0.0927425	0.144542	0.521112	758	-0.376045	0.19056
PE.18.0.20.4.	0.131016	0.144904	0.365912	758	-0.152996	0.415028
PE.18.0.22.4.	0.225909	0.143096	0.114399	758	-0.0545592	0.506377
PE.18.0.22.5...n3.	0.249475	0.143822	0.0828092	758	-0.0324161	0.531366
PE.18.0.22.5...n6.	0.051477	0.143357	0.719533	758	-0.229503	0.332457
PE.18.0.22.6.	0.377605	0.142312	0.00796971	758	0.0986735	0.656537
PE.18.1.18.1.	-0.606453	0.140254	1.53249e-05	758	-0.881351	-0.331555
PE.18.1.18.2.	-0.545264	0.140428	0.000103234	758	-0.820503	-0.270025
PE.18.1.22.6...a.	0.0804252	0.141889	0.570838	758	-0.197677	0.358528
PE.18.1.22.6...b.	-0.0194514	0.142071	0.891099	758	-0.297911	0.259008
PE.20.0.20.4.	-0.154584	0.146825	0.292413	758	-0.442361	0.133193
PE.36.0.	-0.16877	0.142733	0.23704	758	-0.448527	0.110987
PE.38.5...a.	-0.108591	0.142471	0.445943	758	-0.387834	0.170652
PE.38.5...b.	-0.0396849	0.143156	0.781615	758	-0.320271	0.240901
PE.O.16.0.18.2.	-0.435453	0.142069	0.00217612	758	-0.713908	-0.156998
PE.O.16.0.20.3.	-0.144422	0.143348	0.313698	758	-0.425384	0.13654
PE.O.16.0.20.4.	-0.262133	0.143256	0.067277	758	-0.542915	0.0186488
PE.O.16.0.22.4.	-0.223969	0.14351	0.118606	758	-0.505249	0.0573106
PE.O.16.0.22.6.	-0.247148	0.142486	0.0828218	758	-0.526421	0.0321246
PE.O.18.0.20.4.	-0.290766	0.141931	0.0404972	758	-0.568951	-0.0125812
PE.O.18.0.22.5.	-0.456839	0.14172	0.0012662	758	-0.73461	-0.179068
PE.O.18.0.22.6.	-0.359012	0.141693	0.0112854	758	-0.63673	-0.0812937
PE.O.18.1.18.2.	-0.519952	0.142626	0.000266809	758	-0.799499	-0.240405
PE.O.18.1.22.6.	-0.348082	0.141893	0.0141619	758	-0.626192	-0.0699717
PE.O.34.1.	-0.862086	0.138959	5.50935e-10	758	-1.13445	-0.589726
PE.O.36.5.	-0.304736	0.141665	0.0314685	758	-0.582399	-0.0270726
PE.O.38.5...a.	-0.232444	0.143942	0.106345	758	-0.51457	0.0496823
PE.O.38.5...b.	-0.431028	0.14172	0.00235469	758	-0.708799	-0.153257
PE.P.15.0.20.4...a.	-0.854765	0.138333	6.4491e-10	758	-1.1259	-0.583632
PE.P.15.0.20.4...b.	-0.471728	0.140938	0.000816728	758	-0.747966	-0.19549
PE.P.15.0.22.6...a.	-0.729732	0.139829	1.80137e-07	758	-1.0038	-0.455667
PE.P.15.0.22.6...b.	-0.157479	0.142428	0.268869	758	-0.436638	0.12168
PE.P.16.0.18.1.	-0.808084	0.139776	7.41403e-09	758	-1.08204	-0.534123
PE.P.16.0.18.2.	-0.511288	0.14219	0.000323384	758	-0.78998	-0.232596
PE.P.16.0.18.3.	-0.441534	0.142434	0.00193576	758	-0.720705	-0.162363
PE.P.16.0.20.3...a.	-0.297537	0.142627	0.0369682	758	-0.577086	-0.0179881
PE.P.16.0.20.3...b.	-0.304936	0.142671	0.0325705	758	-0.584571	-0.0253008
PE.P.16.0.20.4.	-0.235009	0.143806	0.102216	758	-0.516869	0.0468508
PE.P.16.0.20.5.	-0.310364	0.141419	0.0281896	758	-0.587545	-0.0331828
PE.P.16.0.22.4.	-0.14449	0.143813	0.315038	758	-0.426363	0.137383
PE.P.16.0.22.5...n3.	-0.323974	0.144391	0.0248501	758	-0.60698	-0.0409676
PE.P.16.0.22.5...n6.	-0.565415	0.141669	6.57674e-05	758	-0.843086	-0.287744
PE.P.16.0.22.6.	-0.0364963	0.143297	0.798963	758	-0.317358	0.244366
PE.P.17.0.20.4...a.	0.000947545	0.142324	0.994688	758	-0.278007	0.279903
PE.P.17.0.20.4...b.	-0.0645716	0.143151	0.651937	758	-0.345148	0.216004
PE.P.17.0.22.6...a.	0.118553	0.142701	0.406099	758	-0.161141	0.398247
PE.P.17.0.22.6...b.	-0.238591	0.142233	0.0934517	758	-0.517368	0.0401857
PE.P.18.0.18.1.	-0.872456	0.138577	3.05749e-10	758	-1.14407	-0.600845
PE.P.18.0.18.2.	-0.596373	0.141315	2.44139e-05	758	-0.87335	-0.319396
PE.P.18.0.18.3.	-0.293183	0.144235	0.0420851	758	-0.575884	-0.0104824
PE.P.18.0.20.3...a.	-0.498357	0.141676	0.000435508	758	-0.776042	-0.220672
PE.P.18.0.20.3...b.	-0.318322	0.142446	0.0254382	758	-0.597516	-0.0391278
PE.P.18.0.20.4.	-0.107338	0.143208	0.453544	758	-0.388026	0.17335
PE.P.18.0.20.5.	-0.203076	0.142066	0.152876	758	-0.481525	0.0753734
PE.P.18.0.22.4.	-0.471795	0.142599	0.000937786	758	-0.751289	-0.192301
PE.P.18.0.22.5...n3.	-0.340401	0.142753	0.0171001	758	-0.620197	-0.0606051
PE.P.18.0.22.5...n6.	-0.72685	0.139953	2.06325e-07	758	-1.00116	-0.452542
PE.P.18.0.22.6.	-0.421926	0.141533	0.00287197	758	-0.699331	-0.144521
PE.P.18.1.18.1...a.	-0.816417	0.139468	4.80479e-09	758	-1.08977	-0.54306
PE.P.18.1.18.1...b.	-0.677374	0.139738	1.25058e-06	758	-0.95126	-0.403488
PE.P.18.1.18.2...a.	-0.452947	0.14258	0.00148916	758	-0.732404	-0.17349
PE.P.18.1.18.2...b.	-0.376511	0.14191	0.00797383	758	-0.654655	-0.0983674
PE.P.18.1.18.3.	-0.260828	0.142112	0.066451	758	-0.539368	0.0177115
PE.P.18.1.20.3...a.	-0.27258	0.142836	0.0563478	758	-0.552539	0.00737856
PE.P.18.1.20.3...b.	-0.229993	0.14241	0.106311	758	-0.509117	0.0491306
PE.P.18.1.20.4...a.	-0.0747025	0.144594	0.605409	758	-0.358107	0.208702
PE.P.18.1.20.4...b.	-0.0822012	0.143164	0.565849	758	-0.362803	0.1984
PE.P.18.1.20.5...a.	-0.0693179	0.142194	0.625912	758	-0.348018	0.209382
PE.P.18.1.20.5...b.	-0.128028	0.142334	0.36839	758	-0.407003	0.150947
PE.P.18.1.22.4.	-0.334927	0.143412	0.019522	758	-0.616015	-0.0538395
PE.P.18.1.22.5...a.	-0.37014	0.143518	0.00990753	758	-0.651435	-0.0888447
PE.P.18.1.22.5...b.	-0.656652	0.141425	3.43211e-06	758	-0.933845	-0.379459
PE.P.18.1.22.6...a.	-0.128044	0.142367	0.368442	758	-0.407083	0.150995
PE.P.18.1.22.6...b.	-0.119003	0.142863	0.404852	758	-0.399014	0.161008
PE.P.19.0.20.4...a.	-0.1352	0.143215	0.34515	758	-0.415901	0.145501
PE.P.19.0.20.4...b.	-0.430163	0.143709	0.00275988	758	-0.711833	-0.148493
PE.P.20.0.18.1.	-1.75183	0.127283	4.23662e-43	758	-2.0013	-1.50236
PE.P.20.0.18.2.	-1.66758	0.128802	2.44674e-38	758	-1.92003	-1.41513
PE.P.20.0.20.4.	-1.19024	0.13814	6.92255e-18	758	-1.46099	-0.919486
PE.P.20.0.22.6.	-1.34839	0.133129	4.13046e-24	758	-1.60932	-1.08746
PE.P.20.1.20.4.	-0.465467	0.143377	0.00116856	758	-0.746486	-0.184448
PE.P.20.1.22.6.	-0.594759	0.141056	2.48154e-05	758	-0.871229	-0.318289
LPE.16.0...sn1.	0.0258988	0.142933	0.856214	758	-0.25425	0.306047
LPE.16.0...sn2.	0.028079	0.142695	0.844002	758	-0.251603	0.307761
LPE.18.0...sn1.	-0.0164248	0.143454	0.908845	758	-0.297595	0.264745
LPE.18.0...sn2.	0.0490693	0.143096	0.731664	758	-0.231399	0.329537
LPE.18.1...sn1.	-0.486713	0.141849	0.000600904	758	-0.764737	-0.208689
LPE.18.1...sn2.	-0.437097	0.141977	0.00207946	758	-0.715372	-0.158822
LPE.18.2...sn1.	0.032101	0.142752	0.822079	758	-0.247693	0.311895
LPE.18.2...sn2.	0.00193128	0.143016	0.989226	758	-0.27838	0.282243
LPE.20.4...sn1.	0.640649	0.141358	5.83961e-06	758	0.363587	0.917711
LPE.20.4...sn2.	0.585581	0.141978	3.71641e-05	758	0.307304	0.863858
LPE.22.6...sn1.	1.02529	0.137676	9.53965e-14	758	0.755445	1.29513
LPE.22.6...sn2.	0.960396	0.138139	3.59122e-12	758	0.689644	1.23115
LPE.P.16.0.	-0.14171	0.142	0.318298	758	-0.42003	0.13661
LPE.P.18.0.	-0.109648	0.14195	0.439855	758	-0.38787	0.168574
LPE.P.18.1.	-0.205257	0.14159	0.147153	758	-0.482773	0.0722594
LPE.P.20.0.	-0.649864	0.140558	3.77363e-06	758	-0.925358	-0.37437
PI..38.5...b.	-0.46855	0.14156	0.000933246	758	-0.746008	-0.191092
PI.15.MHDA.18.1..PI.17.0.18.1.	-0.398018	0.148004	0.00716169	758	-0.688106	-0.10793
PI.15.MHDA.18.2..PI.17.0.18.2.	-0.597538	0.141441	2.39325e-05	758	-0.874762	-0.320314
PI.15.MHDA.20.4..PI.17.0.20.4.	-0.149728	0.143035	0.295193	758	-0.430077	0.130621
PI.16.0.16.0.	0.0845285	0.142875	0.554102	758	-0.195506	0.364563
PI.16.0.16.1.	0.078569	0.1424	0.581119	758	-0.200535	0.357673
PI.16.0.20.3...a.	-0.5754	0.141195	4.59741e-05	758	-0.852142	-0.298658
PI.16.0.20.3...b.	-0.563556	0.140799	6.26607e-05	758	-0.839522	-0.28759
PI.16.0.20.4.	-0.123951	0.143386	0.387338	758	-0.404988	0.157086
PI.18.0.18.1.	-0.346312	0.142988	0.0154369	758	-0.626568	-0.0660555
PI.18.0.20.2.	-0.264178	0.144392	0.0673116	758	-0.547186	0.0188303
PI.18.0.20.3...a.	-0.0193827	0.146653	0.894852	758	-0.306823	0.268057
PI.18.0.20.3...b.	-0.502953	0.142366	0.000411143	758	-0.78199	-0.223916
PI.18.0.20.4.	-0.143444	0.145418	0.323923	758	-0.428463	0.141575
PI.18.0.22.4.	-0.102135	0.146522	0.485761	758	-0.389318	0.185048
PI.18.0.22.5...n3.	-0.401677	0.145103	0.00563637	758	-0.686079	-0.117275
PI.18.0.22.5...n6.	-0.782217	0.142721	4.23572e-08	758	-1.06195	-0.502484
PI.18.0.22.6.	-0.608399	0.140996	1.59608e-05	758	-0.884751	-0.332047
PI.18.1.18.2.	-0.611496	0.140998	1.44488e-05	758	-0.887852	-0.33514
PI.20.0.20.4.	-0.0697922	0.144075	0.62809	758	-0.352179	0.212595
PI.34.0.	0.0969287	0.147076	0.509871	758	-0.19134	0.385198
PI.34.1.	-0.466158	0.142251	0.00104913	758	-0.74497	-0.187346
PI.36.2.	-0.773102	0.140901	4.09176e-08	758	-1.04927	-0.496936
PI.37.6.	-0.78929	0.139129	1.40257e-08	758	-1.06198	-0.516597
PI.38.5...a.	-0.624066	0.142813	1.24351e-05	758	-0.903979	-0.344153
PI.38.6.	-0.771549	0.139235	3.00191e-08	758	-1.04445	-0.498648
PI.39.6.	-0.570908	0.140676	4.94247e-05	758	-0.846633	-0.295183
PIP1.38.4.	0.173099	0.143796	0.228674	758	-0.108741	0.454939
LPI.18.0.	0.116425	0.14786	0.431046	758	-0.173381	0.406231
LPI.18.1...sn1.	-0.523217	0.141027	0.000207218	758	-0.79963	-0.246804
LPI.18.1...sn2.	-0.359859	0.141636	0.0110619	758	-0.637466	-0.0822524
LPI.18.2...sn1.	-0.393064	0.141495	0.00547038	758	-0.670394	-0.115734
LPI.18.2...sn2.	-0.381202	0.141234	0.00695322	758	-0.658021	-0.104383
LPI.20.4...sn1.	0.230051	0.142617	0.10673	758	-0.0494783	0.50958
LPI.20.4...sn2.	0.185907	0.143681	0.195706	758	-0.0957078	0.467522
PS.36.1.	-0.045299	0.145682	0.755842	758	-0.330836	0.240238
PS.36.2.	-0.175682	0.143532	0.220956	758	-0.457005	0.105641
PS.38.3.	-0.191545	0.144408	0.184703	758	-0.474585	0.0914947
PS.38.4.	-0.00447955	0.143429	0.975085	758	-0.2856	0.276641
PS.38.5.	-0.166891	0.144239	0.247256	758	-0.449599	0.115817
PS.40.5.	-0.0942251	0.141979	0.506912	758	-0.372504	0.184054
PS.40.6.	-0.0409169	0.142102	0.773392	758	-0.319437	0.237603
PG.34.1.	0.00256047	0.143218	0.985736	758	-0.278147	0.283268
PG.36.1.	0.182121	0.144838	0.208606	758	-0.101761	0.466003
PG.36.2.	-0.00269183	0.142706	0.984951	758	-0.282396	0.277012
CE.14.0.	0.110843	0.142037	0.435164	758	-0.16755	0.389236
CE.15.0.	-0.0475341	0.142089	0.737974	758	-0.326029	0.23096
CE.16.0.	0.313224	0.144386	0.0300559	758	0.0302274	0.596221
CE.16.1.	0.682045	0.140965	1.30878e-06	758	0.405754	0.958336
CE.16.2.	0.604551	0.141179	1.85091e-05	758	0.32784	0.881262
CE.17.0.	-0.031707	0.142466	0.82388	758	-0.31094	0.247526
CE.17.1.	0.360281	0.141497	0.0108898	758	0.0829469	0.637615
CE.18.0.	0.386332	0.143898	0.00725818	758	0.104292	0.668372
CE.18.1.	0.0481062	0.145083	0.740208	758	-0.236256	0.332469
CE.18.2.	0.297468	0.14609	0.0417308	758	0.0111316	0.583804
CE.18.3.	0.265868	0.14272	0.0624821	758	-0.0138632	0.545599
CE.20.0.	0.110378	0.145514	0.448127	758	-0.174829	0.395585
CE.20.1.	-0.19983	0.14309	0.162553	758	-0.480286	0.0806264
CE.20.2.	0.367992	0.144422	0.0108331	758	0.0849249	0.651059
CE.20.3.	0.838114	0.140702	2.57415e-09	758	0.562338	1.11389
CE.20.4.	0.452289	0.14139	0.00137966	758	0.175165	0.729413
CE.20.5.	0.135365	0.142315	0.341522	758	-0.143572	0.414302
CE.22.0.	-0.084515	0.149328	0.571414	758	-0.377198	0.208168
CE.22.1.	-0.0332675	0.146662	0.820556	758	-0.320725	0.25419
CE.22.4.	0.245944	0.14329	0.0860877	758	-0.0349044	0.526792
CE.22.5.	0.0118993	0.143047	0.933705	758	-0.268473	0.292271
CE.22.6.	0.332072	0.142046	0.0193982	758	0.0536618	0.610482
CE.24.1.	0.254325	0.148961	0.0877627	758	-0.0376386	0.546289
CE.24.4.	0.0507177	0.142445	0.721802	758	-0.228474	0.32991
CE.24.5.	-0.11562	0.142813	0.418175	758	-0.395533	0.164293
CE.24.6.	-0.0945811	0.1429	0.508054	758	-0.374665	0.185503
COH	0.301204	0.148669	0.0427639	758	0.00981276	0.592595
DE.16.0.	0.221781	0.142708	0.120162	758	-0.0579267	0.501489
DE.18.1.	0.305059	0.14518	0.0356199	758	0.0205062	0.589612
DE.18.2.	0.456996	0.143417	0.00144011	758	0.175899	0.738093
DE.20.4.	0.229134	0.14244	0.107694	758	-0.0500484	0.508316
DE.20.5.	0.215225	0.142572	0.131149	758	-0.0642161	0.494666
DE.22.6.	0.238425	0.141946	0.0930186	758	-0.0397892	0.516639
deDE.18.2.	0.633709	0.143674	1.03012e-05	758	0.352108	0.91531
deDE.20.4.	0.653622	0.140173	3.11667e-06	758	0.378883	0.928361
methyl.CE.18.0.	0.138205	0.145151	0.341023	758	-0.146291	0.422701
methyl.CE.18.1.	-0.495271	0.143518	0.000558657	758	-0.776566	-0.213976
methyl.CE.18.2.	-0.510109	0.142745	0.000352134	758	-0.789889	-0.230329
methyl.CE.20.4.	-0.403801	0.143977	0.00503748	758	-0.685996	-0.121606
methyl.CE.22.6.	-0.192698	0.142507	0.176312	758	-0.472012	0.0866157
methyl.DE.18.1.	-0.409997	0.143336	0.00423115	758	-0.690936	-0.129058
methyl.DE.18.2.	-0.343574	0.143002	0.0162797	758	-0.623858	-0.0632901
dimethyl.CE.18.1.	-0.841634	0.140423	2.05306e-09	758	-1.11686	-0.566405
dimethyl.CE.18.2.	-0.717482	0.140712	3.41539e-07	758	-0.993278	-0.441686
dimethyl.CE.20.4.	-0.521835	0.141675	0.000230205	758	-0.799518	-0.244152
dimethyl.CE.22.6.	-0.346987	0.141712	0.0143439	758	-0.624743	-0.0692315
FA.14.0.	-0.147778	0.141973	0.297929	758	-0.426045	0.130489
FA.15.0.	-0.0213582	0.141822	0.880292	758	-0.299329	0.256613
FA.16.0.	0.0608123	0.142428	0.669402	758	-0.218347	0.339971
FA.16.1.	0.414433	0.141792	0.00346873	758	0.136521	0.692345
FA.17.1.	0.153109	0.143564	0.286204	758	-0.128276	0.434494
FA.18.0.	-0.0693588	0.142312	0.625995	758	-0.34829	0.209573
FA.18.1.	-0.0738738	0.142081	0.603103	758	-0.352353	0.204605
FA.18.2.	0.0412748	0.142142	0.771528	758	-0.237324	0.319873
FA.18.3.	0.00905393	0.142358	0.949289	758	-0.269968	0.288076
FA.20.2.	0.315196	0.143101	0.0276227	758	0.034718	0.595674
FA.20.3.	0.656416	0.142545	4.12512e-06	758	0.377028	0.935804
FA.20.4.	0.671604	0.142922	2.61324e-06	758	0.391477	0.951731
FA.20.5.	0.534865	0.145657	0.000240579	758	0.249377	0.820353
FA.22.5.	0.736419	0.143645	2.9494e-07	758	0.454875	1.01796
FA.22.6.	0.739774	0.14082	1.49374e-07	758	0.463767	1.01578
AC.10.0.	0.362236	0.141304	0.0103615	758	0.0852802	0.639192
AC.12.0.	0.264686	0.141717	0.0618034	758	-0.0130793	0.542451
AC.12.1.	0.385851	0.141315	0.00632525	758	0.108874	0.662828
AC.13.0.	0.146471	0.142323	0.30341	758	-0.132482	0.425424
AC.14.0.	-0.210849	0.143921	0.142914	758	-0.492934	0.0712362
AC.14.1.	0.293039	0.141877	0.0388804	758	0.0149601	0.571118
AC.14.2.	0.29006	0.141714	0.0406773	758	0.0123006	0.567819
AC.15.0...a.	-0.23598	0.143027	0.098964	758	-0.516313	0.0443529
AC.15.0...b.	-0.282568	0.144086	0.0498661	758	-0.564977	-0.00015944
AC.16.0.	0.0105827	0.14529	0.941934	758	-0.274186	0.295351
AC.16.1.	0.496348	0.142766	0.000507719	758	0.216527	0.776169
AC.17.0.	-0.13326	0.144171	0.355319	758	-0.415835	0.149315
AC.18.0.	0.0535339	0.143999	0.710067	758	-0.228704	0.335772
AC.18.1.	0.106272	0.143907	0.460225	758	-0.175786	0.38833
AC.18.2.	0.148177	0.144316	0.304539	758	-0.134682	0.431036
AC.18.3.	0.0977493	0.144414	0.498489	758	-0.185302	0.380801
AC.20.3...a.	0.339156	0.14222	0.0170922	758	0.0604048	0.617907
AC.20.3...b.	0.263519	0.143084	0.065518	758	-0.0169256	0.543964
AC.20.4.	0.437182	0.141456	0.00199768	758	0.159928	0.714436
AC.20.5.	0.348941	0.142398	0.0142676	758	0.0698409	0.628041
AC.22.5.	0.374491	0.142706	0.00868509	758	0.0947872	0.654195
AC.22.6.	0.269019	0.142473	0.0589974	758	-0.0102281	0.548266
AC.24.0.	-1.46288	0.13433	1.28394e-27	758	-1.72617	-1.19959
AC.24.1...a.	-0.725331	0.142699	3.71647e-07	758	-1.00502	-0.445641
AC.24.1...b.	-0.496677	0.15206	0.00108954	758	-0.794715	-0.198639
AC.26.0.	0.0392525	0.145508	0.787343	758	-0.245943	0.324448
AC.26.1.	0.523092	0.144981	0.000308573	758	0.238929	0.807255
AC.14.0..OH	-0.0526859	0.142305	0.71121	758	-0.331604	0.226232
AC.14.1..OH	0.140904	0.142058	0.321258	758	-0.13753	0.419338
AC.16.0..OH	0.0167197	0.143872	0.907484	758	-0.265269	0.298709
AC.16.1..OH	0.277336	0.142217	0.0511652	758	-0.00140932	0.556081
AC.18.0..OH	-0.184716	0.144871	0.202297	758	-0.468663	0.0992312
AC.18.1..OH	0.128076	0.142345	0.368248	758	-0.15092	0.407072
AC.20.3..OH	0.516598	0.146257	0.000412237	758	0.229934	0.803262
AC.22.5..OH	0.372631	0.145793	0.0105916	758	0.0868767	0.658385
AC.24.0..OH	-0.0363183	0.148246	0.806467	758	-0.32688	0.254244
AC.24.1..OH	0.0239698	0.143447	0.867292	758	-0.257186	0.305126
CA	0.110375	0.142786	0.439516	758	-0.169486	0.390236
dxCA	0.782497	0.138944	1.78374e-08	758	0.510167	1.05483
DG.14.0.16.0.	-0.217944	0.142516	0.1262	758	-0.497275	0.0613874
DG.14.0.18.2.	0.00374818	0.142136	0.978962	758	-0.274838	0.282335
DG.16.0.16.0.	-0.199312	0.142327	0.161398	758	-0.478273	0.0796489
DG.16.0.16.1.	0.485102	0.141419	0.000603027	758	0.207921	0.762283
DG.16.0.18.1.	-0.0187488	0.143499	0.896049	758	-0.300007	0.262509
DG.16.0.18.2.	0.144413	0.142617	0.311256	758	-0.135116	0.423942
DG.16.0.20.4.	0.0969736	0.142065	0.494859	758	-0.181474	0.375421
DG.16.0.22.5.	0.160513	0.142134	0.258768	758	-0.11807	0.439096
DG.16.0.22.6.	-0.0129072	0.141792	0.927469	758	-0.29082	0.265005
DG.16.1.18.1.	0.675511	0.140655	1.56603e-06	758	0.399827	0.951195
DG.18.0.18.1.	-0.224047	0.143623	0.118768	758	-0.505548	0.0574541
DG.18.0.18.2.	-0.128659	0.14349	0.36991	758	-0.409899	0.152581
DG.18.0.20.4.	-0.139847	0.142569	0.326638	758	-0.419282	0.139588
DG.18.0.22.6.	-0.0589649	0.1426	0.679241	758	-0.338461	0.220531
DG.18.1.18.1.	-0.105694	0.143617	0.461763	758	-0.387183	0.175795
DG.18.1.18.2.	0.073886	0.142931	0.605202	758	-0.206259	0.354031
DG.18.1.18.3.	0.205062	0.142414	0.149895	758	-0.0740694	0.484193
DG.18.1.20.3.	-0.10344	0.142434	0.467699	758	-0.382611	0.175731
DG.18.1.20.4.	0.0257049	0.142793	0.857141	758	-0.254169	0.305579
DG.18.1.20.5.	-0.0743071	0.142442	0.601902	758	-0.353493	0.204879
DG.18.1.22.5.	-0.111025	0.1426	0.436229	758	-0.390521	0.168471
DG.18.1.22.6.	0.0480492	0.142138	0.735329	758	-0.230541	0.32664
DG.18.2.18.2.	0.222572	0.142472	0.118237	758	-0.0566731	0.501817
DG.18.2.20.4.	0.252642	0.142114	0.0754455	758	-0.0259014	0.531185
DG.18.2.22.6.	0.174475	0.142154	0.219685	758	-0.104147	0.453097
TG.48.0...NL.16.0.	-0.252265	0.142551	0.0767853	758	-0.531665	0.027135
TG.48.0...NL.18.0.	-0.228371	0.142073	0.107962	758	-0.506834	0.0500921
TG.48.1...NL.16.1.	0.329288	0.142273	0.0206409	758	0.0504329	0.608143
TG.48.1...NL.18.1.	-0.0596829	0.142348	0.675016	758	-0.338685	0.219319
TG.48.2...NL.14.0.	0.179054	0.142371	0.208516	758	-0.0999932	0.458101
TG.48.2...NL.14.1.	0.0968056	0.142466	0.496821	758	-0.182428	0.376039
TG.48.2...NL.16.1.	0.574735	0.141071	4.61961e-05	758	0.298236	0.851234
TG.48.2...NL.18.2.	0.0112835	0.14243	0.936856	758	-0.267879	0.290446
TG.48.3...NL.14.0.	0.326331	0.142274	0.0218086	758	0.047474	0.605188
TG.48.3...NL.16.1.	0.576244	0.14122	4.49432e-05	758	0.299453	0.853035
TG.48.3...NL.18.3.	0.0485286	0.142512	0.733463	758	-0.230795	0.327852
TG.49.1...NL.16.1.	0.147054	0.142787	0.303066	758	-0.132809	0.426917
TG.49.1...NL.17.1.	0.160349	0.14266	0.261014	758	-0.119265	0.439963
TG.50.0...NL.18.0.	-0.210467	0.142547	0.139815	758	-0.489859	0.0689251
TG.50.1...NL.14.0.	-0.20593	0.142297	0.147845	758	-0.484832	0.0729721
TG.50.1...NL.16.0.	0.02385	0.14352	0.868016	758	-0.257449	0.305149
TG.50.1...NL.18.1.	0.0395097	0.14339	0.782902	758	-0.241535	0.320554
TG.50.2...NL.14.0.	0.0291196	0.142517	0.8381	758	-0.250214	0.308453
TG.50.2...NL.16.1.	0.684163	0.140832	1.18584e-06	758	0.408132	0.960194
TG.50.2...NL.18.1.	0.341708	0.142019	0.0161254	758	0.0633508	0.620065
TG.50.2...NL.18.2.	0.0596256	0.143053	0.676819	758	-0.220758	0.340009
TG.50.3...NL.14.0.	0.177896	0.142509	0.211917	758	-0.101422	0.457214
TG.50.3...NL.14.1.	-0.251387	0.142291	0.0772768	758	-0.530277	0.0275034
TG.50.3...NL.16.1.	0.776763	0.140302	3.08788e-08	758	0.501771	1.05175
TG.50.3...NL.18.2.	0.422709	0.141935	0.00289959	758	0.144516	0.700902
TG.50.3...NL.18.3.	0.117917	0.142814	0.408991	758	-0.161998	0.397832
TG.50.4...NL.14.0.	0.182284	0.142793	0.201757	758	-0.0975903	0.462158
TG.50.4...NL.18.3.	0.393157	0.142255	0.00571401	758	0.114337	0.671977
TG.50.4...NL.20.4.	0.0415141	0.142276	0.77045	758	-0.237347	0.320375
TG.51.0...NL.16.0.	-0.185135	0.142441	0.193693	758	-0.464319	0.0940494
TG.51.1...NL.17.0.	0.00101158	0.142586	0.994339	758	-0.278457	0.28048
TG.51.2...NL.15.0.	-0.0297245	0.142505	0.834772	758	-0.309034	0.249585
TG.51.2...NL.17.0.	0.23265	0.142493	0.10253	758	-0.0466363	0.511936
TG.51.2...NL.17.1.	0.417506	0.141841	0.00324534	758	0.139498	0.695514
TG.52.1...NL.18.0.	-0.10906	0.143039	0.445792	758	-0.389416	0.171296
TG.52.1...NL.18.1.	-0.111889	0.14307	0.43418	758	-0.392306	0.168528
TG.52.2...NL.16.0.	0.257475	0.143037	0.0718505	758	-0.0228775	0.537828
TG.52.2...NL.18.2.	0.00294841	0.143185	0.983572	758	-0.277694	0.283591
TG.52.3...NL.16.1.	0.579224	0.141349	4.17025e-05	758	0.30218	0.856268
TG.52.3...NL.18.2.	0.301446	0.142975	0.0349985	758	0.021215	0.581677
TG.52.4...NL.16.1.	0.676593	0.140792	1.54276e-06	758	0.400641	0.952545
TG.52.4...NL.18.2.	0.408582	0.142151	0.00404955	758	0.129966	0.687198
TG.52.4...NL.18.3.	0.250319	0.142888	0.0797992	758	-0.0297415	0.530379
TG.52.5...NL.18.3.	0.421988	0.142474	0.00305797	758	0.142739	0.701237
TG.52.5...NL.20.4.	0.393067	0.141784	0.00556637	758	0.11517	0.670964
TG.52.5...NL.20.5.	0.0218885	0.142181	0.877651	758	-0.256786	0.300563
TG.53.2...NL.17.1.	0.0300575	0.142465	0.832902	758	-0.249174	0.309289
TG.53.2...NL.18.1.	-0.00802759	0.142549	0.955091	758	-0.287424	0.271368
TG.54.0...NL.18.0.	-0.126459	0.142843	0.375994	758	-0.406431	0.153513
TG.54.1...NL.18.1.	-0.261413	0.142928	0.0674015	758	-0.541552	0.0187259
TG.54.2...NL.18.0.	-0.280854	0.142795	0.0492016	758	-0.560732	-0.0009758
TG.54.2...NL.20.1.	-0.148645	0.142441	0.296692	758	-0.427829	0.130539
TG.54.3...NL.18.1.	-0.382119	0.141859	0.00706734	758	-0.660163	-0.104075
TG.54.3...NL.18.2.	-0.165495	0.14288	0.24675	758	-0.44554	0.11455
TG.54.4...NL.18.2.	-0.257942	0.142267	0.0698194	758	-0.536785	0.0209013
TG.54.4...NL.20.3.	0.184186	0.142392	0.195834	758	-0.0949023	0.463274
TG.54.5...NL.18.3.	-0.0450022	0.143054	0.753079	758	-0.325388	0.235384
TG.54.5...NL.20.4.	0.29898	0.142626	0.0360595	758	0.019433	0.578527
TG.54.6...NL.18.3.	0.0614378	0.143055	0.667582	758	-0.21895	0.341826
TG.54.6...NL.20.4.	0.463177	0.142052	0.00111174	758	0.184755	0.741599
TG.54.6...NL.20.5.	0.0869026	0.142524	0.542034	758	-0.192444	0.36625
TG.54.6...NL.22.6.	0.0697025	0.142056	0.623659	758	-0.208727	0.348132
TG.54.7...NL.20.5.	0.24879	0.142974	0.0818413	758	-0.031439	0.529019
TG.54.7...NL.22.6.	0.397183	0.14177	0.0050849	758	0.119314	0.675052
TG.56.6...NL.20.4.	-0.0999878	0.143524	0.486013	758	-0.381295	0.181319
TG.56.6...NL.22.5.	0.094341	0.143388	0.510574	758	-0.186699	0.375381
TG.56.7...NL.20.4.	-0.0306939	0.143302	0.830399	758	-0.311566	0.250178
TG.56.7...NL.20.5.	-0.26729	0.142663	0.0609889	758	-0.546909	0.0123295
TG.56.7...NL.22.5.	0.272234	0.14292	0.0568071	758	-0.0078892	0.552357
TG.56.7...NL.22.6.	0.185102	0.142111	0.192741	758	-0.0934356	0.46364
TG.56.8...NL.20.4.	0.0869207	0.143598	0.544975	758	-0.194531	0.368373
TG.56.8...NL.20.5.	-0.175955	0.143318	0.219548	758	-0.456858	0.104948
TG.56.8...NL.22.6.	0.318668	0.142078	0.0249023	758	0.0401951	0.597141
TG.56.9...NL.22.6.	0.43763	0.142509	0.00213425	758	0.158312	0.716948
TG.58.10...NL.22.6.	0.0702391	0.142965	0.623212	758	-0.209972	0.35045
TG.58.8...NL.22.6.	-0.190981	0.142133	0.179055	758	-0.469562	0.0875997
TG.58.9...NL.22.6.	-0.0972453	0.142405	0.494682	758	-0.376359	0.181869
TG.O.50.1...NL.15.0.	-0.420093	0.143236	0.00335846	758	-0.700836	-0.13935
TG.O.50.1...NL.16.0.	-0.577861	0.142314	4.89726e-05	758	-0.856796	-0.298926
TG.O.50.1...NL.17.1.	-0.612742	0.142391	1.68319e-05	758	-0.891828	-0.333656
TG.O.50.1...NL.18.1.	-0.375209	0.14266	0.00853611	758	-0.654823	-0.0955954
TG.O.50.2...NL.16.1.	-0.114985	0.14274	0.420499	758	-0.394755	0.164785
TG.O.50.2...NL.18.1.	-0.432612	0.142496	0.0023978	758	-0.711904	-0.15332
TG.O.50.2...NL.18.2.	-0.303772	0.143464	0.0342251	758	-0.584961	-0.0225826
TG.O.50.3...NL.18.2.	-0.00849321	0.14219	0.952369	758	-0.287186	0.270199
TG.O.52.0...NL.16.0.	-0.470209	0.14325	0.00102916	758	-0.750979	-0.189439
TG.O.52.1...NL.16.0.	-0.427864	0.142882	0.0027488	758	-0.707913	-0.147815
TG.O.52.1...NL.18.1.	-0.334878	0.143201	0.0193604	758	-0.615552	-0.054204
TG.O.52.2...NL.16.0.	-0.653618	0.14117	3.65639e-06	758	-0.930311	-0.376925
TG.O.52.2...NL.17.1.	-0.539012	0.142121	0.000149055	758	-0.817569	-0.260455
TG.O.52.2...NL.18.1.	-0.585149	0.142051	3.80024e-05	758	-0.863569	-0.306729
TG.O.54.2...NL.17.1.	-0.394517	0.142515	0.00563585	758	-0.673846	-0.115188
TG.O.54.2...NL.18.1.	-0.483405	0.142415	0.000687949	758	-0.762538	-0.204272
TG.O.54.3...NL.17.1.	-0.716481	0.140338	3.30138e-07	758	-0.991543	-0.441419
TG.O.54.3...NL.18.1.	-0.716885	0.140362	3.26605e-07	758	-0.991995	-0.441775
TG.O.54.4...NL.17.1.	-0.875156	0.139429	3.45763e-10	758	-1.14844	-0.601875
TG.O.54.4...NL.18.2.	-0.514698	0.142135	0.000293256	758	-0.793283	-0.236113
Ubiquinone	-0.476601	0.143203	0.000874241	758	-0.757279	-0.195923
CE.18.2....OH.	-0.124536	0.146714	0.395974	758	-0.412095	0.163023
CE.20.4....OH.	-0.41011	0.148987	0.00591122	758	-0.702125	-0.118095
CE.22.6....OH.	-0.130266	0.172574	0.450345	758	-0.468511	0.207979
LPC.18.2....OH.	-0.067571	0.146122	0.643773	758	-0.35397	0.218828
LPC.20.4....OH.	-0.0985958	0.145302	0.497418	758	-0.383388	0.186196
LPC.22.6....OH.	-0.0522345	0.146887	0.722132	758	-0.340133	0.235664
PC.36.4....OH.	1.07181	0.136414	3.93291e-15	758	0.804439	1.33918
PC.38.6....OH.	0.97873	0.144781	1.37919e-11	758	0.694959	1.2625

## Sheet: ST8_LWAS - Tanner species
Supplementary Table 8	LWAS species Tanner (genital) score
Probe	b	se	p	NMISS	b_95low	b_95high
Sph.d18.1.	0.0319949	0.0866641	0.711992	222	-0.137867	0.201857
S1P.d16.1.	-0.0792645	0.0956897	0.407473	222	-0.266816	0.108287
S1P.d18.0.	-0.1866	0.0938928	0.0468812	222	-0.37063	-0.00257011
S1P.d18.1.	-0.113235	0.0906862	0.211793	222	-0.29098	0.06451
S1P.d18.2.	0.0937849	0.0918983	0.307478	222	-0.0863358	0.273906
dhCer.d18.0.16.0.	-0.121382	0.0917904	0.186042	222	-0.301291	0.0585272
dhCer.d18.0.18.0.	-0.0111246	0.0883555	0.899805	222	-0.184301	0.162052
dhCer.d18.0.20.0.	-0.196545	0.0951721	0.0389088	222	-0.383082	-0.0100077
dhCer.d18.0.22.0.	-0.222122	0.0945552	0.0188177	222	-0.40745	-0.0367938
dhCer.d18.0.24.0.	-0.380256	0.0938248	5.0601e-05	222	-0.564153	-0.196359
dhCer.d18.0.24.1.	-0.0824966	0.0931769	0.375954	222	-0.265123	0.10013
Cer.d16.1.16.0.	-0.067844	0.091691	0.459348	222	-0.247558	0.11187
Cer.d16.1.18.0.	0.0731928	0.0899919	0.416031	222	-0.103191	0.249577
Cer.d16.1.20.0.	0.0442488	0.0951848	0.642023	222	-0.142313	0.230811
Cer.d16.1.22.0.	-0.052436	0.0975239	0.590803	222	-0.243583	0.138711
Cer.d16.1.23.0.	-0.115513	0.0984318	0.240583	222	-0.308439	0.0774133
Cer.d16.1.24.0.	-0.117181	0.10158	0.248667	222	-0.316278	0.0819158
Cer.d16.1.24.1.	0.0755759	0.0928577	0.415708	222	-0.106425	0.257577
Cer.d17.1.16.0.	-0.0467308	0.0913904	0.609119	222	-0.225856	0.132394
Cer.d17.1.18.0.	0.0401695	0.0881379	0.648564	222	-0.132581	0.21292
Cer.d17.1.20.0.	0.041214	0.0926014	0.65627	222	-0.140285	0.222713
Cer.d17.1.22.0.	-0.0105351	0.0977859	0.914204	222	-0.202195	0.181125
Cer.d17.1.23.0.	-0.0561513	0.0944226	0.552057	222	-0.24122	0.128917
Cer.d17.1.24.0.	-0.0221508	0.097161	0.819662	222	-0.212586	0.168285
Cer.d17.1.24.1.	0.163256	0.0886413	0.0655104	222	-0.0104809	0.336993
Cer.d18.1.14.0.	-0.0475578	0.0891232	0.593606	222	-0.222239	0.127124
Cer.d18.1.16.0.	-0.0805063	0.086847	0.353932	222	-0.250726	0.0897138
Cer.d18.1.18.0.	0.0775322	0.0925483	0.402172	222	-0.103862	0.258927
Cer.d18.1.19.0.	-0.0132327	0.0865345	0.878463	222	-0.18284	0.156375
Cer.d18.1.20.0.	0.185229	0.0916837	0.0433517	222	0.00552895	0.364929
Cer.d18.1.21.0.	-0.00845719	0.0872429	0.922775	222	-0.179453	0.162539
Cer.d18.1.22.0.	0.0330086	0.0933025	0.723503	222	-0.149864	0.215881
Cer.d18.1.23.0.	-0.0927352	0.0938637	0.323164	222	-0.276708	0.0912377
Cer.d18.1.24.0.	-0.0888566	0.0967887	0.358594	222	-0.278562	0.100849
Cer.d18.1.24.1.	0.216938	0.0901592	0.0161209	222	0.040226	0.39365
Cer.d18.1.26.0.	-0.273313	0.0896795	0.00230629	222	-0.449085	-0.0975412
Cer.d18.2.14.0.	0.0224759	0.088592	0.799727	222	-0.151164	0.196116
Cer.d18.2.16.0.	-0.00695874	0.0965927	0.942568	222	-0.19628	0.182363
Cer.d18.2.18.0.	0.155747	0.0914988	0.0887219	222	-0.0235906	0.335085
Cer.d18.2.20.0.	0.261008	0.0927509	0.00489186	222	0.0792162	0.4428
Cer.d18.2.21.0.	0.139256	0.0917662	0.129138	222	-0.0406058	0.319118
Cer.d18.2.22.0.	0.15987	0.0976617	0.101636	222	-0.0315469	0.351287
Cer.d18.2.23.0.	0.054889	0.094686	0.562121	222	-0.130696	0.240474
Cer.d18.2.24.0.	0.0963801	0.0940583	0.305512	222	-0.0879742	0.280734
Cer.d18.2.24.1.	0.307684	0.0918079	0.000804064	222	0.127741	0.487627
Cer.d18.2.26.0.	-0.231837	0.0880808	0.0084861	222	-0.404475	-0.0591986
Cer.d19.1.16.0.	-0.0780922	0.089432	0.382553	222	-0.253379	0.0971945
Cer.d19.1.18.0.	0.0345881	0.0880977	0.694607	222	-0.138083	0.20726
Cer.d19.1.20.0.	-0.0147201	0.0872948	0.866091	222	-0.185818	0.156378
Cer.d19.1.22.0.	-0.0857031	0.0917194	0.350095	222	-0.265473	0.0940669
Cer.d19.1.23.0.	-0.137402	0.0940267	0.14393	222	-0.321694	0.0468903
Cer.d19.1.24.0.	-0.208998	0.0935491	0.0254766	222	-0.392354	-0.0256418
Cer.d19.1.24.1.	0.0673961	0.088424	0.445946	222	-0.105915	0.240707
Cer.d19.1.26.0.	-0.118059	0.0948524	0.213256	222	-0.30397	0.0678517
Cer.d20.1.22.0.	-0.093797	0.0937776	0.31721	222	-0.277601	0.0900071
Cer.d20.1.23.0.	-0.227538	0.0893367	0.0108663	222	-0.402638	-0.0524381
Cer.d20.1.24.0.	-0.163054	0.0957198	0.0884839	222	-0.350665	0.0245568
Cer.d20.1.24.1.	0.0350427	0.0947596	0.711527	222	-0.150686	0.220772
Cer.d20.1.26.0.	-0.102989	0.0873177	0.238211	222	-0.274132	0.0681537
Cer.m18.0.20.0.	0.213971	0.0902976	0.0178065	222	0.0369877	0.390954
Cer.m18.0.22.0.	0.0668654	0.0887948	0.451431	222	-0.107172	0.240903
Cer.m18.0.23.0.	-0.0226245	0.0912523	0.804186	222	-0.201479	0.15623
Cer.m18.0.24.0.	-0.0317141	0.0911768	0.727968	222	-0.210421	0.146992
Cer.m18.0.24.1.	0.156478	0.0866766	0.0710266	222	-0.0134081	0.326364
Cer.m18.1.18.0.	0.225064	0.0873181	0.00995111	222	0.0539205	0.396207
Cer.m18.1.20.0.	0.297598	0.0857003	0.000515553	222	0.129625	0.465571
Cer.m18.1.22.0.	0.236893	0.0896522	0.00823325	222	0.0611747	0.412611
Cer.m18.1.23.0.	0.0947164	0.0890119	0.287289	222	-0.0797469	0.26918
Cer.m18.1.24.0.	0.134546	0.0899767	0.134825	222	-0.0418083	0.3109
Cer.m18.1.24.1.	0.320967	0.0860666	0.000192023	222	0.152276	0.489658
Cer1P.d18.1.16.0.	0.159009	0.0804345	0.0480563	222	0.00135738	0.316661
HexCer.d16.1.18.0.	0.0691209	0.0930725	0.45769	222	-0.113301	0.251543
HexCer.d16.1.20.0.	-0.0208709	0.0952884	0.826628	222	-0.207636	0.165894
HexCer.d16.1.22.0.	-0.0275258	0.100658	0.7845	222	-0.224815	0.169764
HexCer.d16.1.24.0.	-0.0441062	0.0967222	0.648384	222	-0.233682	0.145469
HexCer.d18.1.16.0.	-0.179976	0.0957849	0.0602496	222	-0.367714	0.0077624
HexCer.d18.1.18.0.	-0.0906093	0.0905353	0.316915	222	-0.268058	0.0868399
HexCer.d18.1.20.0.	0.047326	0.0894302	0.596671	222	-0.127957	0.222609
HexCer.d18.1.22.0.	-0.123092	0.0966639	0.202874	222	-0.312553	0.0663692
HexCer.d18.1.24.0.	-0.0974327	0.0979122	0.319686	222	-0.289341	0.0944752
HexCer.d18.1.24.1.	0.0717811	0.0938368	0.444297	222	-0.112139	0.255701
HexCer.d18.2.18.0.	0.055123	0.0970782	0.570157	222	-0.13515	0.245396
HexCer.d18.2.20.0.	0.170005	0.0923637	0.0656804	222	-0.0110279	0.351038
HexCer.d18.2.22.0.	0.0852328	0.0958422	0.37384	222	-0.102618	0.273084
HexCer.d18.2.24.0.	0.115925	0.102531	0.258208	222	-0.0850358	0.316886
Hex2Cer.d16.1.16.0.	0.138777	0.09785	0.156113	222	-0.053009	0.330563
Hex2Cer.d16.1.24.1.	0.0604452	0.0954711	0.526652	222	-0.126678	0.247569
Hex2Cer.d18.1.16.0.	0.0221566	0.104733	0.832456	222	-0.18312	0.227433
Hex2Cer.d18.1.18.0.	-0.399001	0.0891924	7.69519e-06	222	-0.573818	-0.224184
Hex2Cer.d18.1.20.0.	-0.199002	0.0882808	0.0241841	222	-0.372032	-0.0259716
Hex2Cer.d18.1.22.0.	-0.200386	0.0884934	0.0235485	222	-0.373833	-0.0269389
Hex2Cer.d18.1.24.0.	-0.227881	0.0853327	0.00757384	222	-0.395133	-0.0606289
Hex2Cer.d18.1.24.1.	-0.0276194	0.0982003	0.778514	222	-0.220092	0.164853
Hex2Cer.d18.2.16.0.	0.248494	0.099574	0.0125756	222	0.053329	0.443659
Hex2Cer.d18.2.18.0.	-0.0681454	0.0877492	0.437399	222	-0.240134	0.103843
Hex2Cer.d18.2.24.1.	0.0627457	0.0994808	0.528216	222	-0.132237	0.257728
Hex3Cer.d18.1.16.0.	-0.208066	0.087724	0.0177004	222	-0.380005	-0.036127
Hex3Cer.d18.1.18.0.	-0.264235	0.0866835	0.00230164	222	-0.434135	-0.0943353
Hex3Cer.d18.1.20.0.	-0.293907	0.0854351	0.000581447	222	-0.46136	-0.126454
Hex3Cer.d18.1.22.0.	-0.210255	0.0832428	0.0115433	222	-0.373411	-0.0470991
Hex3Cer.d18.1.24.0.	-0.221624	0.0835194	0.00796457	222	-0.385322	-0.057926
Hex3Cer.d18.1.24.1.	-0.139687	0.0906118	0.123172	222	-0.317286	0.0379121
GM3.d18.1.16.0.	-0.216472	0.0937904	0.0209966	222	-0.400301	-0.0326428
GM3.d18.1.18.0.	-0.144457	0.0897576	0.107527	222	-0.320382	0.0314679
GM3.d18.1.22.0.	-0.19979	0.0870833	0.0217766	222	-0.370473	-0.0291067
GM3.d18.1.24.0.	-0.108989	0.0873257	0.212004	222	-0.280147	0.0621694
GM3.d18.1.24.1.	0.0616892	0.088454	0.485543	222	-0.111681	0.235059
GM1.d18.1.16.0.	0.149312	0.0928094	0.107659	222	-0.0325944	0.331218
SHexCer.d18.1.16.0.OH..	-0.256245	0.0837232	0.00220881	222	-0.420342	-0.0921475
SHexCer.d18.1.16.0.	-0.227465	0.0860556	0.00821177	222	-0.396134	-0.058796
SHexCer.d18.1.24.0.OH..	-0.349848	0.0849362	3.80601e-05	222	-0.516323	-0.183373
SHexCer.d18.1.24.0.	-0.348765	0.0825584	2.39516e-05	222	-0.510579	-0.186951
SHexCer.d18.1.24.1.OH..	-0.208277	0.0869196	0.0165658	222	-0.378639	-0.0379146
SHexCer.d18.1.24.1.	-0.416836	0.0822514	4.02383e-07	222	-0.578049	-0.255623
SM.34.3.	-0.0180358	0.0925918	0.845558	222	-0.199516	0.163444
SM.35.2...b.	-0.219911	0.0882036	0.0126592	222	-0.39279	-0.0470319
SM.37.1.	-0.18596	0.0831054	0.0252443	222	-0.348847	-0.0230734
SM.37.2.	-0.084019	0.0833179	0.313255	222	-0.247322	0.0792841
SM.38.3...a.	0.0645604	0.0799525	0.419387	222	-0.0921465	0.221267
SM.38.3...b.	-0.149137	0.0884623	0.0918192	222	-0.322523	0.0242491
SM.40.3...a.	-0.0073404	0.0830392	0.929561	222	-0.170097	0.155416
SM.40.3...b.	-0.0884622	0.0851831	0.29904	222	-0.255421	0.0784967
SM.40.4.	0.0551094	0.08435	0.513536	222	-0.110217	0.220435
SM.41.0.	-0.582468	0.0852388	8.29461e-12	222	-0.749536	-0.4154
SM.41.1...a.	-0.365209	0.0873965	2.93109e-05	222	-0.536506	-0.193912
SM.42.3.	0.0256509	0.0940008	0.784946	222	-0.158591	0.209892
SM.42.4.	-0.0367375	0.0874461	0.674401	222	-0.208132	0.134657
SM.43.1.	-0.465369	0.0827844	1.89357e-08	222	-0.627626	-0.303112
SM.43.2...b.	-0.320513	0.0854951	0.00017761	222	-0.488083	-0.152943
SM.43.2...c.	-0.40946	0.0794533	2.55715e-07	222	-0.565188	-0.253732
SM.44.1.	-0.414777	0.0785336	1.28121e-07	222	-0.568703	-0.260851
SM.44.2.	-0.342603	0.0795573	1.6596e-05	222	-0.498535	-0.186671
SM.44.3.	-0.1374	0.0858153	0.109352	222	-0.305598	0.030798
SM.d16.1.19.0.	-0.22319	0.0901585	0.0133039	222	-0.399901	-0.0464793
SM.d16.1.23.0..SM.d17.1.22.0.	-0.318634	0.0873734	0.000265524	222	-0.489886	-0.147382
SM.d16.1.24.1.	-0.119539	0.0874868	0.171824	222	-0.291013	0.0519351
SM.d17.1.14.0.	-0.07761	0.0912199	0.39488	222	-0.256401	0.101181
SM.d17.1.16.0.	-0.150292	0.0912286	0.0994718	222	-0.3291	0.0285161
SM.d17.1.24.1.	-0.108667	0.084224	0.196975	222	-0.273746	0.056412
SM.d18.0.14.0.	-0.295372	0.0925744	0.00141958	222	-0.476818	-0.113926
SM.d18.0.16.0.	-0.404035	0.0879973	4.40189e-06	222	-0.57651	-0.23156
SM.d18.0.22.0.	-0.481495	0.0825193	5.38081e-09	222	-0.643233	-0.319757
SM.d18.1.14.0..SM.d16.1.16.0.	-0.161899	0.095642	0.0905012	222	-0.349357	0.0255593
SM.d18.1.16.0.	-0.269125	0.0892217	0.00255823	222	-0.444	-0.0942505
SM.d18.1.17.0..SM.d17.1.18.0.	-0.111825	0.0845438	0.18594	222	-0.277531	0.0538808
SM.d18.1.18.0..SM.d16.1.20.0.	-0.0950128	0.0868567	0.273997	222	-0.265252	0.0752263
SM.d18.1.20.0..SM.d16.1.22.0.	-0.218487	0.0882478	0.0132923	222	-0.391453	-0.0455213
SM.d18.1.22.0..SM.d16.1.24.0.	-0.327407	0.0826481	7.44915e-05	222	-0.489397	-0.165417
SM.d18.1.23.0..SM.d17.1.24.0.	-0.430397	0.0787167	4.56e-08	222	-0.584682	-0.276112
SM.d18.1.24.0.	-0.423622	0.0819093	2.31792e-07	222	-0.584164	-0.26308
SM.d18.1.24.1.	-0.122743	0.0887464	0.166641	222	-0.296686	0.0511999
SM.d18.2.14.0.	-0.014952	0.0940392	0.873671	222	-0.199269	0.169365
SM.d18.2.16.0.	0.0226389	0.101496	0.823495	222	-0.176293	0.221571
SM.d18.2.17.0.	-0.113629	0.0845965	0.17921	222	-0.279438	0.0521801
SM.d18.2.18.0.	0.00869057	0.0924546	0.925111	222	-0.17252	0.189902
SM.d18.2.18.1.	-0.0204578	0.0847814	0.809322	222	-0.186629	0.145714
SM.d18.2.20.0.	-0.00188513	0.0900377	0.983296	222	-0.178359	0.174589
SM.d18.2.22.0.	-0.212402	0.092865	0.0221833	222	-0.394417	-0.0303866
SM.d18.2.23.0.	-0.319126	0.0802421	6.97783e-05	222	-0.476401	-0.161851
SM.d18.2.24.0.	-0.328887	0.088067	0.000188082	222	-0.501498	-0.156276
SM.d19.1.24.1.	-0.157069	0.0858421	0.0672876	222	-0.32532	0.0111815
PA.34.1.	0.151967	0.0840695	0.0706626	222	-0.0128092	0.316743
PA.36.1.	0.0879789	0.0869719	0.31174	222	-0.082486	0.258444
PA.36.2.	0.12526	0.0898615	0.163342	222	-0.0508685	0.301389
PA.36.3.	0.167236	0.0819528	0.0412872	222	0.00660851	0.327863
PA.36.4.	0.129027	0.0839768	0.124427	222	-0.0355675	0.293622
PA.40.6.	-0.0122411	0.0811674	0.880123	222	-0.171329	0.146847
PC.14.0.16.0.	-0.0825032	0.092881	0.374397	222	-0.26455	0.0995436
PC.14.0.20.4.	0.0542926	0.0897026	0.545012	222	-0.121524	0.23011
PC.14.0.22.6.	-0.0833963	0.0937288	0.373594	222	-0.267105	0.100312
PC.15.MHDA.18.1.	-0.200021	0.0920072	0.0297073	222	-0.380355	-0.0196869
PC.15.MHDA.18.2.	-0.198109	0.0890381	0.0260816	222	-0.372624	-0.0235943
PC.15.MHDA.20.4.	-0.0785784	0.0844567	0.352165	222	-0.244114	0.0869567
PC.15.MHDA.22.6.	-0.220927	0.0867942	0.0109148	222	-0.391044	-0.0508104
PC.15.0.20.3.	-0.17259	0.092808	0.0629356	222	-0.354494	0.00931368
PC.15.0.20.4.	-0.00198943	0.0842418	0.981159	222	-0.167103	0.163124
PC.15.0.22.6.	-0.113474	0.0910647	0.212735	222	-0.291961	0.0650128
PC.16.0.16.0.	-0.0207625	0.0914125	0.820323	222	-0.199931	0.158406
PC.16.0.18.0.	-0.0386045	0.081883	0.637313	222	-0.199095	0.121886
PC.16.0.18.1.	-0.0391548	0.093433	0.675166	222	-0.222283	0.143974
PC.16.0.18.2.	-0.0707856	0.0920855	0.442075	222	-0.251273	0.109702
PC.16.0.18.3...a.	-0.0801007	0.0927794	0.387947	222	-0.261948	0.101747
PC.16.0.18.3...b.	-0.101458	0.0896127	0.257557	222	-0.277099	0.0741829
PC.16.0.20.3...a.	0.0544509	0.0906896	0.548234	222	-0.123301	0.232203
PC.16.0.20.3...b.	-0.130588	0.0924544	0.157816	222	-0.311799	0.0506226
PC.16.0.20.4.	0.121438	0.0873458	0.164436	222	-0.0497598	0.292636
PC.16.0.20.5.	-0.140225	0.0883378	0.112429	222	-0.313367	0.0329171
PC.16.0.22.6.	-0.0932094	0.0937565	0.320143	222	-0.276972	0.0905533
PC.16.1.18.2.	0.0720371	0.0905073	0.426075	222	-0.105357	0.249431
PC.16.1.20.4.	0.0518045	0.09239	0.574991	222	-0.12928	0.232889
PC.16.1.22.6.	-0.0663139	0.0952562	0.486327	222	-0.253016	0.120388
PC.17.0.18.1.	-0.19958	0.0901816	0.0268912	222	-0.376336	-0.0228241
PC.17.0.18.2.	-0.248453	0.0845744	0.00330672	222	-0.414219	-0.0826872
PC.17.0.20.4.	-0.0881879	0.0798868	0.269632	222	-0.244766	0.0683902
PC.17.0.22.6.	-0.238444	0.0872571	0.00628244	222	-0.409468	-0.0674201
PC.17.1.18.2.	-0.0422793	0.0917439	0.644913	222	-0.222097	0.137539
PC.18.0.18.1.	-0.238788	0.090467	0.00830275	222	-0.416103	-0.0614727
PC.18.0.18.2.	-0.342675	0.0876062	9.17126e-05	222	-0.514383	-0.170967
PC.18.0.20.3.	-0.101852	0.0903633	0.259685	222	-0.278964	0.0752601
PC.18.0.20.4.	-0.149113	0.0849408	0.0791754	222	-0.315597	0.017371
PC.18.0.22.4.	-0.149482	0.0861654	0.0827712	222	-0.318366	0.0194022
PC.18.0.22.5...n3..PC.20.1.20.4.	-0.309845	0.0848292	0.00025962	222	-0.47611	-0.14358
PC.18.0.22.5...n6.	-0.242146	0.0857323	0.00473637	222	-0.410181	-0.0741107
PC.18.0.22.6.	-0.279941	0.0884404	0.00154922	222	-0.453284	-0.106598
PC.18.1.18.1.	-0.225199	0.0926405	0.0150615	222	-0.406774	-0.0436236
PC.18.1.18.2.	-0.194231	0.093399	0.0375639	222	-0.377293	-0.011169
PC.18.1.20.3.	0.0170129	0.0888129	0.848088	222	-0.15706	0.191086
PC.18.1.22.6...a.	-0.151042	0.0928027	0.103619	222	-0.332935	0.0308513
PC.18.1.22.6...b.	-0.199697	0.0865873	0.0210931	222	-0.369408	-0.0299859
PC.18.2.18.2.	-0.209076	0.091088	0.0217151	222	-0.387608	-0.0305435
PC.18.2.20.5.	-0.170004	0.0908156	0.0612103	222	-0.348003	0.00799458
PC.20.0.20.4.	-0.166626	0.0895325	0.0627353	222	-0.34211	0.0088577
PC.28.0.	0.00197997	0.096843	0.983688	222	-0.187832	0.191792
PC.31.0...a.	-0.0581414	0.0961912	0.545554	222	-0.246676	0.130393
PC.31.0...b.	-0.0671138	0.0946992	0.478507	222	-0.252724	0.118497
PC.31.1.	0.00996077	0.0953866	0.916832	222	-0.176997	0.196919
PC.32.1.	0.022592	0.0923525	0.806745	222	-0.158419	0.203603
PC.32.2.	0.0537584	0.0955724	0.573783	222	-0.133564	0.24108
PC.33.0...a.	-0.153909	0.0909187	0.0904898	222	-0.33211	0.0242917
PC.33.0...b.	-0.127408	0.0881176	0.14821	222	-0.300118	0.0453025
PC.33.1.	-0.0711899	0.0956143	0.456542	222	-0.258594	0.116214
PC.33.2.	-0.0557714	0.0934395	0.550593	222	-0.238913	0.12737
PC.34.5.	-0.0888445	0.0930778	0.339821	222	-0.271277	0.093588
PC.35.5.	-0.109199	0.0905735	0.227956	222	-0.286723	0.0683251
PC.36.6...a.	-0.091436	0.092591	0.323385	222	-0.272914	0.0900424
PC.38.2.	-0.253962	0.080641	0.00163668	222	-0.412018	-0.0959056
PC.38.4...b.	-0.0407255	0.0888041	0.646522	222	-0.214782	0.133331
PC.38.5...a.	-0.0881493	0.0900295	0.327523	222	-0.264607	0.0883085
PC.38.5...b.	-0.273013	0.0872821	0.00176034	222	-0.444086	-0.10194
PC.38.6...a.	-0.154788	0.0939786	0.0995456	222	-0.338986	0.0294101
PC.38.7...c.	-0.0337236	0.0960764	0.725582	222	-0.222033	0.154586
PC.39.5...a.	-0.235302	0.0869829	0.00682724	222	-0.405788	-0.0648155
PC.39.5...b.	-0.244398	0.0832	0.00330897	222	-0.40747	-0.081326
PC.40.7...a.	0.0684712	0.096977	0.480153	222	-0.121604	0.258546
PC.40.8.	-0.0929089	0.0917299	0.31113	222	-0.2727	0.0868817
PC.42.10.	-0.0744974	0.0940455	0.428278	222	-0.258827	0.109832
PC.42.2.	-0.335801	0.0877408	0.000129613	222	-0.507773	-0.163829
PC.42.3.	-0.20634	0.0890566	0.0205064	222	-0.380891	-0.0317891
PC.42.4.	-0.119014	0.0835647	0.154384	222	-0.282801	0.0447728
PC.42.5...a.	-0.287927	0.0763585	0.000162776	222	-0.43759	-0.138264
PC.42.5...b.	-0.248541	0.0816266	0.00232791	222	-0.408529	-0.0885529
PC.42.6...a.	-0.0582161	0.0937409	0.534579	222	-0.241948	0.125516
PC.42.6...b.	-0.412756	0.0827496	6.10038e-07	222	-0.574945	-0.250567
PC.42.7.	-0.214747	0.0874158	0.0140252	222	-0.386082	-0.043412
PC.42.8.	0.077809	0.091645	0.395867	222	-0.101815	0.257433
PC.42.9.	-0.0594483	0.0929825	0.522596	222	-0.241694	0.122797
PC.44.12.	-0.196499	0.0895832	0.0282724	222	-0.372082	-0.0209159
PC.44.4...a.	-0.0970751	0.0856144	0.256852	222	-0.264879	0.0707291
PC.44.4...b.	-0.206823	0.0902067	0.0218612	222	-0.383628	-0.0300179
PC.44.5.	-0.174556	0.0842152	0.0381966	222	-0.339618	-0.00949421
PC.O.16.0.16.0.	-0.0556503	0.096818	0.565431	222	-0.245414	0.134113
PC.O.16.0.20.3.	-0.102723	0.0912195	0.260121	222	-0.281513	0.0760672
PC.O.16.0.20.4.	-0.110285	0.0869451	0.20464	222	-0.280697	0.0601274
PC.O.16.0.22.6.	-0.284497	0.0881253	0.00124519	222	-0.457223	-0.111771
PC.O.18.0.18.1.	-0.169394	0.0861991	0.0493966	222	-0.338344	-0.000443764
PC.O.18.0.18.2.	-0.241882	0.0915684	0.00825286	222	-0.421356	-0.0624079
PC.O.18.0.20.4.	-0.16231	0.0878998	0.0648141	222	-0.334594	0.00997361
PC.O.18.0.22.6.	-0.366234	0.0828742	9.90837e-06	222	-0.528667	-0.203801
PC.O.18.1.18.1.	-0.119606	0.0920158	0.193655	222	-0.299957	0.060745
PC.O.18.1.18.2.	-0.143709	0.0975169	0.140566	222	-0.334842	0.0474241
PC.O.32.2.	-0.10552	0.093162	0.257362	222	-0.288118	0.0770775
PC.O.34.1.	-0.150196	0.094697	0.112722	222	-0.335802	0.0354101
PC.O.34.2.	-0.17394	0.093586	0.0630828	222	-0.357369	0.00948856
PC.O.34.4.	-0.101743	0.0903158	0.259942	222	-0.278762	0.075276
PC.O.35.4.	0.0157718	0.0886476	0.858789	222	-0.157977	0.189521
PC.O.36.0.	-0.119604	0.0886996	0.177526	222	-0.293455	0.0542472
PC.O.36.5.	-0.228949	0.087838	0.00914737	222	-0.401111	-0.0567865
PC.O.38.5.	-0.0879149	0.0921286	0.33995	222	-0.268487	0.0926572
PC.O.40.5.	-0.215771	0.090348	0.0169303	222	-0.392853	-0.0386889
PC.O.40.7.	-0.265276	0.089846	0.00315152	222	-0.441374	-0.0891778
PC.O.42.4...a.	0.00276563	0.102756	0.978528	222	-0.198636	0.204167
PC.O.42.4...b.	-0.20793	0.0883158	0.0185533	222	-0.381029	-0.034831
PC.O.42.5...a.	-0.055434	0.0926228	0.549512	222	-0.236975	0.126107
PC.O.42.6.	-0.212147	0.0922854	0.0215157	222	-0.393026	-0.0312676
PC.O.42.7.	-0.333477	0.087971	0.000150184	222	-0.5059	-0.161054
PC.O.44.6.	-0.0864886	0.0971948	0.373548	222	-0.27699	0.104013
PC.O.44.7.	-0.313496	0.0882233	0.000380225	222	-0.486414	-0.140578
PC.O.46.7...a.	-0.185187	0.0957708	0.0531566	222	-0.372898	0.00252377
PC.O.46.7...b.	-0.368161	0.0904834	4.72501e-05	222	-0.545508	-0.190814
PC.O.46.8.	-0.253359	0.0930883	0.00649461	222	-0.435812	-0.0709059
PC.P.15.0.20.4...a.	-0.128595	0.0830412	0.121484	222	-0.291356	0.0341658
PC.P.15.0.20.4...b.	-0.0996701	0.0819831	0.224084	222	-0.260357	0.0610168
PC.P.16.0.14.0.	-0.10724	0.0939187	0.253523	222	-0.291321	0.0768407
PC.P.16.0.16.1.	-0.0693151	0.0935172	0.458571	222	-0.252609	0.113979
PC.P.16.0.18.0.	-0.195826	0.0891737	0.0280917	222	-0.370606	-0.0210455
PC.P.16.0.18.1.	-0.155121	0.0887296	0.0804211	222	-0.329031	0.018789
PC.P.16.0.18.2.	-0.268423	0.0864936	0.00191322	222	-0.43795	-0.0988955
PC.P.16.0.18.3.	-0.228253	0.0866771	0.00845426	222	-0.39814	-0.0583659
PC.P.16.0.20.4.	-0.14273	0.0845357	0.0913344	222	-0.30842	0.02296
PC.P.16.0.20.5.	-0.21216	0.0869583	0.014696	222	-0.382598	-0.0417217
PC.P.16.0.22.6.	-0.281058	0.0851258	0.000961071	222	-0.447905	-0.114211
PC.P.17.0.20.4...a.	-0.195927	0.0841161	0.0198463	222	-0.360795	-0.0310594
PC.P.17.0.20.4...b.	-0.182504	0.080361	0.0231441	222	-0.340012	-0.0249964
PC.P.18.0.18.2.	-0.291429	0.0831654	0.000457955	222	-0.454433	-0.128425
PC.P.18.0.20.4.	-0.231329	0.0821579	0.00486759	222	-0.392358	-0.0702995
PC.P.18.0.22.5.	-0.401169	0.0830619	1.36698e-06	222	-0.56397	-0.238368
PC.P.18.0.22.6.	-0.390213	0.0801278	1.11665e-06	222	-0.547263	-0.233163
PC.P.18.1.22.6.	-0.303077	0.0854969	0.000392771	222	-0.470651	-0.135503
PC.P.20.0.20.4.	-0.362471	0.0871118	3.16882e-05	222	-0.53321	-0.191732
PC.P.35.2...a.	-0.275344	0.0836516	0.000996345	222	-0.439301	-0.111387
PC.P.35.2...b.	-0.270845	0.0816886	0.000914535	222	-0.430955	-0.110735
PC.P.36.3.	-0.1891	0.08543	0.0268628	222	-0.356543	-0.0216572
PC.P.38.5...a.	-0.191846	0.0878117	0.0289074	222	-0.363957	-0.0197351
PC.P.38.5...b.	-0.309281	0.0828247	0.000188337	222	-0.471617	-0.146945
PC.P.42.5.	-0.309614	0.0858582	0.000310822	222	-0.477896	-0.141332
PC.P.44.5.	-0.283062	0.0863091	0.00103944	222	-0.452228	-0.113896
PC.P.46.8.	-0.256929	0.0861735	0.00286808	222	-0.425829	-0.0880289
LPC.14.0...sn1.	0.128249	0.093882	0.171919	222	-0.0557597	0.312258
LPC.14.0...sn2.	0.130746	0.0935212	0.162101	222	-0.0525556	0.314048
LPC.15.MHDA...sn1....LPC.17.0...sn2.	-0.0639522	0.0859384	0.456778	222	-0.232391	0.104487
LPC.15.MHDA...sn1...104.sn1.	-0.060178	0.0869158	0.488704	222	-0.230533	0.110177
LPC.15.MHDA...sn2.	-0.0497857	0.0874034	0.568944	222	-0.221096	0.121525
LPC.15.0...sn1.	0.0581658	0.0884458	0.510768	222	-0.115188	0.23152
LPC.15.0...sn2.	0.0950545	0.0910591	0.296542	222	-0.0834213	0.27353
LPC.16.0...sn1.	0.0826148	0.0824193	0.316164	222	-0.078927	0.244157
LPC.16.0...sn2.	0.106271	0.0815772	0.192674	222	-0.0536203	0.266162
LPC.16.1...sn1.	0.224492	0.0834742	0.00715892	222	0.0608826	0.388101
LPC.16.1...sn2.	0.258461	0.0839364	0.00207521	222	0.0939457	0.422976
LPC.17.0...sn1.	-0.086194	0.0830355	0.299252	222	-0.248944	0.0765556
LPC.17.1...a...sn1...104.sn1.	0.0212108	0.0873136	0.808062	222	-0.149924	0.192345
LPC.17.1...sn1...a....LPC.17.1...sn2...b.	0.0319264	0.0880781	0.716995	222	-0.140707	0.204559
LPC.17.1...sn1...b.	-0.0568996	0.093879	0.544452	222	-0.240902	0.127103
LPC.17.1...sn2...a.	0.0232807	0.0883228	0.792099	222	-0.149832	0.196393
LPC.18.0...sn1.	-0.0990143	0.0834272	0.235293	222	-0.262532	0.064503
LPC.18.0...sn2.	-0.0680919	0.0842214	0.41881	222	-0.233166	0.096982
LPC.18.1...sn1.	0.00726542	0.0870273	0.933466	222	-0.163308	0.177839
LPC.18.1...sn2.	0.0523085	0.0885073	0.554515	222	-0.121166	0.225783
LPC.18.2...sn1.	-0.0141655	0.091721	0.877262	222	-0.193939	0.165608
LPC.18.2...sn2.	0.0117134	0.0920726	0.898767	222	-0.168749	0.192176
LPC.18.3...a...sn1...104.sn1.	-0.0504341	0.0953422	0.596819	222	-0.237305	0.136437
LPC.18.3...sn1...a..LPC.18.3...sn2...b.	-0.0241681	0.0950078	0.799202	222	-0.210383	0.162047
LPC.18.3...sn1...b.	0.00162349	0.0917758	0.985886	222	-0.178257	0.181504
LPC.18.3...sn2...a.	-0.012016	0.0948441	0.899184	222	-0.19791	0.173878
LPC.19.0...a...sn1...104.sn1.	-0.220223	0.0828904	0.00788868	222	-0.382688	-0.0577578
LPC.19.0...sn1...a....LPC.19.0...sn2...b.	-0.182478	0.0832739	0.0284304	222	-0.345695	-0.0192612
LPC.19.0...sn1...b.	-0.188529	0.0834613	0.0238906	222	-0.352113	-0.0249449
LPC.19.0...sn2...a.	-0.240103	0.0849578	0.00471124	222	-0.40662	-0.0735857
LPC.19.1...a.	-0.0429545	0.0834073	0.606556	222	-0.206433	0.120524
LPC.19.1...b.	-0.0572269	0.0834782	0.493009	222	-0.220844	0.10639
LPC.19.1...c.	-0.171809	0.0858005	0.0452388	222	-0.339978	-0.00364002
LPC.20.0...sn1.	-0.0998141	0.0858593	0.24502	222	-0.268098	0.0684701
LPC.20.0...sn2.	-0.0738758	0.0862499	0.391704	222	-0.242926	0.095174
LPC.20.1...sn1.	-0.0703715	0.0857743	0.411973	222	-0.238489	0.0977461
LPC.20.1...sn2.	-0.0294742	0.0860961	0.732094	222	-0.198223	0.139274
LPC.20.2...sn1.	0.0342136	0.0825088	0.678386	222	-0.127504	0.195931
LPC.20.2...sn2.	0.0607019	0.0842286	0.471106	222	-0.104386	0.22579
LPC.20.3...sn1.	0.201437	0.0864908	0.0198593	222	0.031915	0.370959
LPC.20.3...sn2.	0.26583	0.0892974	0.00291174	222	0.0908071	0.440853
LPC.20.4...sn1.	0.166995	0.0825535	0.0430866	222	0.00519014	0.3288
LPC.20.4...sn2.	0.192235	0.0823528	0.0195806	222	0.0308235	0.353646
LPC.20.5...sn1.	-0.0585258	0.0905551	0.518085	222	-0.236014	0.118962
LPC.20.5...sn2.	-0.0469752	0.0920882	0.609974	222	-0.227468	0.133518
LPC.22.0...sn1.	-0.213035	0.0931033	0.0221281	222	-0.395517	-0.0305525
LPC.22.0...sn2.	-0.184622	0.0933669	0.0479987	222	-0.367621	-0.00162288
LPC.22.1...sn1.	-0.0484428	0.0833278	0.561003	222	-0.211765	0.11488
LPC.22.1...sn2.	-0.0499318	0.084066	0.552539	222	-0.214701	0.114838
LPC.22.4...sn1.	0.0874592	0.0832527	0.293476	222	-0.0757161	0.250634
LPC.22.4...sn2.	0.0687228	0.0826208	0.40553	222	-0.093214	0.23066
LPC.22.5...n3...sn1...104.sn1.	-0.051054	0.0946626	0.589662	222	-0.236593	0.134485
LPC.22.5...sn1...n3..LPC.22.5...sn2...n6.	-0.0412555	0.0936013	0.659388	222	-0.224714	0.142203
LPC.22.5...sn1...n6.	-0.0456715	0.0867632	0.598616	222	-0.215727	0.124384
LPC.22.5...sn2...n3.	-0.0677733	0.094921	0.475229	222	-0.253818	0.118272
LPC.22.6...sn1.	-0.0425431	0.0924807	0.645501	222	-0.223805	0.138719
LPC.22.6...sn2.	-0.029037	0.0909902	0.749634	222	-0.207378	0.149304
LPC.24.0...sn1.	-0.32671	0.0875801	0.000191165	222	-0.498367	-0.155053
LPC.24.0...sn2.	-0.226589	0.0977067	0.0203913	222	-0.418094	-0.0350839
LPC.26.0...sn1.	-0.253781	0.0882146	0.00401648	222	-0.426682	-0.0808804
LPC.26.0...sn2.	-0.305363	0.0888133	0.000585474	222	-0.479437	-0.131289
LPC.O.16.0.	0.0429015	0.0826877	0.603874	222	-0.119166	0.204969
LPC.O.18.0.	-0.0185241	0.0821176	0.821528	222	-0.179475	0.142426
LPC.O.18.1.	0.032241	0.0830626	0.697903	222	-0.130562	0.195044
LPC.O.20.0.	0.0166192	0.0826795	0.840693	222	-0.145433	0.178671
LPC.O.20.1.	0.0569488	0.0825833	0.490451	222	-0.104914	0.218812
LPC.O.22.0.	-0.0495885	0.0833442	0.551854	222	-0.212943	0.113766
LPC.O.22.1.	0.0963951	0.0831251	0.246196	222	-0.0665301	0.25932
LPC.O.24.0.	-0.193686	0.0902787	0.031919	222	-0.370632	-0.0167397
LPC.O.24.1.	0.132186	0.0901986	0.142784	222	-0.0446033	0.308975
LPC.O.24.2.	0.0953157	0.0870041	0.273284	222	-0.0752123	0.265844
LPC.P.16.0.	0.0331122	0.0873455	0.704618	222	-0.138085	0.204309
LPC.P.17.0...a.	-0.0754165	0.0867265	0.384525	222	-0.2454	0.0945674
LPC.P.17.0...b.	-0.0531617	0.0864311	0.538504	222	-0.222567	0.116243
LPC.P.18.0.	-0.0745477	0.0862626	0.387481	222	-0.243622	0.094527
LPC.P.18.1.	0.0380639	0.0871561	0.662306	222	-0.132762	0.20889
LPC.P.20.0.	0.0673066	0.0876324	0.442454	222	-0.104453	0.239066
PE.15.MHDA.18.1.	-0.0237976	0.08699	0.784417	222	-0.194298	0.146703
PE.15.MHDA.18.2.	-0.138959	0.0868317	0.109526	222	-0.309149	0.0312311
PE.15.MHDA.20.4.	-0.0579034	0.0907118	0.523264	222	-0.235699	0.119892
PE.15.MHDA.22.6.	-0.131947	0.0906301	0.145425	222	-0.309582	0.045688
PE.16.0.16.0.	0.0060135	0.0836167	0.942667	222	-0.157875	0.169902
PE.16.0.16.1.	0.0893575	0.0892057	0.316487	222	-0.0854857	0.264201
PE.16.0.18.1.	-0.0192961	0.0829125	0.815972	222	-0.181805	0.143212
PE.16.0.18.2.	-0.0257186	0.0830209	0.756724	222	-0.18844	0.137002
PE.16.0.18.3...a.	-0.0655458	0.0847098	0.439068	222	-0.231577	0.100485
PE.16.0.18.3...b.	-0.067901	0.0883727	0.442281	222	-0.241111	0.105309
PE.16.0.20.3.	-0.0483658	0.0869032	0.577836	222	-0.218696	0.121964
PE.16.0.20.4.	0.0495797	0.0877145	0.571911	222	-0.122341	0.2215
PE.16.0.20.5.	-0.101392	0.0863578	0.24036	222	-0.270653	0.0678693
PE.16.0.22.6.	-0.0206508	0.0933107	0.824849	222	-0.20354	0.162238
PE.16.1.18.2.	0.0628745	0.086764	0.46866	222	-0.107183	0.232932
PE.16.1.20.4.	0.110832	0.0898257	0.217256	222	-0.0652264	0.28689
PE.17.0.18.1.	-0.0352749	0.0829373	0.670603	222	-0.197832	0.127282
PE.17.0.18.2.	-0.0896786	0.0872062	0.303785	222	-0.260603	0.0812456
PE.17.0.20.4.	-0.0224709	0.0863611	0.794712	222	-0.191739	0.146797
PE.17.0.22.6.	-0.0333425	0.0921596	0.717508	222	-0.213975	0.14729
PE.18.0.18.1.	-0.0339292	0.0817726	0.678199	222	-0.194203	0.126345
PE.18.0.18.2.	-0.0725992	0.0830576	0.382073	222	-0.235392	0.0901937
PE.18.0.20.3...a.	0.0360214	0.083858	0.667521	222	-0.12834	0.200383
PE.18.0.20.3...b.	-0.0686708	0.0883007	0.43675	222	-0.24174	0.104399
PE.18.0.20.4.	0.0598882	0.0832359	0.471833	222	-0.103254	0.223031
PE.18.0.22.4.	0.021384	0.0829698	0.796614	222	-0.141237	0.184005
PE.18.0.22.5...n3.	0.0168521	0.0815605	0.836306	222	-0.143006	0.176711
PE.18.0.22.5...n6.	-0.0268956	0.0827452	0.74515	222	-0.189076	0.135285
PE.18.0.22.6.	-0.0552696	0.0889536	0.534382	222	-0.229619	0.119079
PE.18.1.18.1.	-0.121474	0.0851447	0.153672	222	-0.288358	0.0454096
PE.18.1.18.2.	-0.107749	0.0819453	0.188549	222	-0.268362	0.0528638
PE.18.1.22.6...a.	-0.00489806	0.0857313	0.954439	222	-0.172931	0.163135
PE.18.1.22.6...b.	-0.0569522	0.0867318	0.511408	222	-0.226947	0.113042
PE.20.0.20.4.	-0.0421689	0.0832023	0.612279	222	-0.205245	0.120908
PE.36.0.	-0.018934	0.0884044	0.830411	222	-0.192207	0.154339
PE.38.5...a.	0.0477481	0.0831583	0.565844	222	-0.115242	0.210738
PE.38.5...b.	-0.0862126	0.0889215	0.332278	222	-0.260499	0.0880735
PE.O.16.0.18.2.	-0.243338	0.0889084	0.00620105	222	-0.417598	-0.0690775
PE.O.16.0.20.3.	-0.147407	0.0897212	0.100393	222	-0.323261	0.0284466
PE.O.16.0.20.4.	-0.183129	0.0872651	0.0358578	222	-0.354169	-0.0120894
PE.O.16.0.22.4.	-0.113194	0.0855019	0.185545	222	-0.280778	0.0543897
PE.O.16.0.22.6.	-0.259462	0.0867141	0.00277014	222	-0.429422	-0.0895024
PE.O.18.0.20.4.	-0.112159	0.0868011	0.196309	222	-0.282289	0.0579712
PE.O.18.0.22.5.	-0.192138	0.0917053	0.0361561	222	-0.37188	-0.0123956
PE.O.18.0.22.6.	-0.222628	0.0837779	0.0078754	222	-0.386833	-0.0584233
PE.O.18.1.18.2.	-0.171731	0.0899086	0.0561259	222	-0.347952	0.00448986
PE.O.18.1.22.6.	-0.241629	0.0836102	0.00385307	222	-0.405505	-0.077753
PE.O.34.1.	-0.263682	0.089228	0.00312515	222	-0.438569	-0.0887951
PE.O.36.5.	-0.29324	0.0867052	0.000719511	222	-0.463182	-0.123298
PE.O.38.5...a.	-0.199643	0.0910217	0.0282821	222	-0.378046	-0.0212405
PE.O.38.5...b.	-0.271966	0.089757	0.00244532	222	-0.44789	-0.0960423
PE.P.15.0.20.4...a.	-0.285135	0.0933118	0.00224523	222	-0.468026	-0.102244
PE.P.15.0.20.4...b.	-0.142109	0.086186	0.0991758	222	-0.311034	0.0268156
PE.P.15.0.22.6...a.	-0.275989	0.0956233	0.00389906	222	-0.463411	-0.0885673
PE.P.15.0.22.6...b.	-0.165699	0.0846438	0.0502768	222	-0.331601	0.000202848
PE.P.16.0.18.1.	-0.260438	0.0899948	0.0038046	222	-0.436828	-0.0840482
PE.P.16.0.18.2.	-0.259932	0.0891848	0.00356223	222	-0.434734	-0.0851298
PE.P.16.0.18.3.	-0.194501	0.0813568	0.0168158	222	-0.35396	-0.0350417
PE.P.16.0.20.3...a.	-0.152965	0.0912158	0.0935514	222	-0.331748	0.025818
PE.P.16.0.20.3...b.	-0.162793	0.0900069	0.0705014	222	-0.339207	0.0136205
PE.P.16.0.20.4.	-0.194251	0.085072	0.0224085	222	-0.360992	-0.0275099
PE.P.16.0.20.5.	-0.321787	0.0843008	0.000135015	222	-0.487017	-0.156557
PE.P.16.0.22.4.	-0.113499	0.0830778	0.171882	222	-0.276331	0.0493335
PE.P.16.0.22.5...n3.	-0.238257	0.0899081	0.00804917	222	-0.414477	-0.0620371
PE.P.16.0.22.5...n6.	-0.132269	0.0864266	0.125912	222	-0.301665	0.0371271
PE.P.16.0.22.6.	-0.211079	0.0884078	0.0169604	222	-0.384358	-0.0377997
PE.P.17.0.20.4...a.	-0.192067	0.0848216	0.023552	222	-0.358317	-0.0258167
PE.P.17.0.20.4...b.	-0.188732	0.0817832	0.0210155	222	-0.349027	-0.0284369
PE.P.17.0.22.6...a.	-0.221635	0.0857416	0.00974039	222	-0.389689	-0.0535815
PE.P.17.0.22.6...b.	-0.311773	0.0835097	0.00018893	222	-0.475452	-0.148094
PE.P.18.0.18.1.	-0.320893	0.0856242	0.000178471	222	-0.488716	-0.15307
PE.P.18.0.18.2.	-0.310171	0.0915666	0.000705623	222	-0.489642	-0.1307
PE.P.18.0.18.3.	-0.217187	0.0886191	0.014254	222	-0.39088	-0.0434936
PE.P.18.0.20.3...a.	-0.198476	0.0902981	0.0279483	222	-0.37546	-0.0214917
PE.P.18.0.20.3...b.	-0.206212	0.0890417	0.0205639	222	-0.380734	-0.0316903
PE.P.18.0.20.4.	-0.184679	0.0838295	0.0275924	222	-0.348985	-0.0203732
PE.P.18.0.20.5.	-0.313384	0.0853228	0.00023979	222	-0.480617	-0.146151
PE.P.18.0.22.4.	-0.119624	0.0787298	0.128656	222	-0.273934	0.0346864
PE.P.18.0.22.5...n3.	-0.245374	0.0866865	0.00464616	222	-0.41528	-0.0754685
PE.P.18.0.22.5...n6.	-0.204235	0.0820162	0.0127681	222	-0.364987	-0.0434832
PE.P.18.0.22.6.	-0.33579	0.0836515	5.96613e-05	222	-0.499747	-0.171833
PE.P.18.1.18.1...a.	-0.267824	0.0893493	0.00272205	222	-0.442949	-0.0926994
PE.P.18.1.18.1...b.	-0.260048	0.0882529	0.00321271	222	-0.433024	-0.0870723
PE.P.18.1.18.2...a.	-0.212638	0.0912042	0.0197298	222	-0.391398	-0.0338778
PE.P.18.1.18.2...b.	-0.250213	0.0918737	0.00646043	222	-0.430285	-0.0701405
PE.P.18.1.18.3.	-0.101501	0.0854592	0.234948	222	-0.269001	0.065999
PE.P.18.1.20.3...a.	-0.124215	0.0892431	0.163962	222	-0.299131	0.0507015
PE.P.18.1.20.3...b.	-0.123726	0.0878563	0.15905	222	-0.295924	0.0484723
PE.P.18.1.20.4...a.	-0.193562	0.0846733	0.0222552	222	-0.359522	-0.0276023
PE.P.18.1.20.4...b.	-0.205319	0.08295	0.0133155	222	-0.367901	-0.042737
PE.P.18.1.20.5...a.	-0.242271	0.0860522	0.00487179	222	-0.410933	-0.0736087
PE.P.18.1.20.5...b.	-0.233599	0.0891724	0.00880251	222	-0.408377	-0.0588211
PE.P.18.1.22.4.	-0.118312	0.0824183	0.151143	222	-0.279852	0.0432279
PE.P.18.1.22.5...a.	-0.256816	0.0870388	0.00317161	222	-0.427412	-0.08622
PE.P.18.1.22.5...b.	-0.180606	0.0839147	0.0313776	222	-0.345079	-0.0161332
PE.P.18.1.22.6...a.	-0.235894	0.0870506	0.00673147	222	-0.406513	-0.0652748
PE.P.18.1.22.6...b.	-0.234518	0.0840869	0.00528724	222	-0.399328	-0.0697077
PE.P.19.0.20.4...a.	-0.156963	0.088024	0.0745555	222	-0.32949	0.015564
PE.P.19.0.20.4...b.	-0.174085	0.088094	0.0481399	222	-0.346749	-0.00142076
PE.P.20.0.18.1.	-0.452827	0.0976663	3.54404e-06	222	-0.644253	-0.261401
PE.P.20.0.18.2.	-0.503073	0.0925294	5.4218e-08	222	-0.684431	-0.321715
PE.P.20.0.20.4.	-0.242259	0.0848855	0.00431788	222	-0.408635	-0.0758834
PE.P.20.0.22.6.	-0.512456	0.0848405	1.53902e-09	222	-0.678743	-0.346169
PE.P.20.1.20.4.	-0.124188	0.0845621	0.141939	222	-0.28993	0.0415537
PE.P.20.1.22.6.	-0.260517	0.0845463	0.00206061	222	-0.426228	-0.0948063
LPE.16.0...sn1.	0.0292598	0.0829678	0.72434	222	-0.133357	0.191877
LPE.16.0...sn2.	0.0572903	0.0826828	0.488377	222	-0.104768	0.219349
LPE.18.0...sn1.	-0.0197733	0.0796644	0.803974	222	-0.175916	0.136369
LPE.18.0...sn2.	-0.0120899	0.079504	0.879135	222	-0.167918	0.143738
LPE.18.1...sn1.	-0.11925	0.0860305	0.165704	222	-0.28787	0.0493698
LPE.18.1...sn2.	-0.104208	0.0864717	0.228161	222	-0.273693	0.0652765
LPE.18.2...sn1.	-0.0876335	0.0884423	0.321756	222	-0.26098	0.0857134
LPE.18.2...sn2.	-0.0784381	0.0878639	0.372006	222	-0.250651	0.0937751
LPE.20.4...sn1.	0.0700207	0.0918973	0.446093	222	-0.110098	0.250139
LPE.20.4...sn2.	0.0436121	0.0897369	0.626967	222	-0.132272	0.219496
LPE.22.6...sn1.	-0.0558318	0.0981824	0.569591	222	-0.248269	0.136606
LPE.22.6...sn2.	-0.0340464	0.0986363	0.729965	222	-0.227374	0.159281
LPE.P.16.0.	-0.0302514	0.0833873	0.716768	222	-0.193691	0.133188
LPE.P.18.0.	-0.0531966	0.0832043	0.522596	222	-0.216277	0.109884
LPE.P.18.1.	-0.0134803	0.081036	0.867882	222	-0.172311	0.14535
LPE.P.20.0.	-0.0824005	0.0874519	0.346071	222	-0.253806	0.0890052
PI..38.5...b.	-0.332817	0.0872295	0.000135954	222	-0.503787	-0.161847
PI.15.MHDA.18.1..PI.17.0.18.1.	-0.171239	0.0899779	0.0570245	222	-0.347596	0.00511768
PI.15.MHDA.18.2..PI.17.0.18.2.	-0.270843	0.0789798	0.00060522	222	-0.425643	-0.116043
PI.15.MHDA.20.4..PI.17.0.20.4.	-0.200842	0.0810092	0.0131659	222	-0.35962	-0.042064
PI.16.0.16.0.	-0.00432125	0.0897397	0.961594	222	-0.180211	0.171569
PI.16.0.16.1.	-0.117665	0.088401	0.183178	222	-0.290931	0.055601
PI.16.0.20.3...a.	-0.26753	0.0849195	0.00163048	222	-0.433972	-0.101088
PI.16.0.20.3...b.	-0.312513	0.0817396	0.000131689	222	-0.472723	-0.152303
PI.16.0.20.4.	-0.230038	0.0854619	0.00710877	222	-0.397543	-0.0625327
PI.18.0.18.1.	-0.175895	0.0857996	0.0403573	222	-0.344062	-0.00772778
PI.18.0.20.2.	-0.0446902	0.0920737	0.627411	222	-0.225155	0.135774
PI.18.0.20.3...a.	0.0520632	0.0951973	0.584449	222	-0.134524	0.23865
PI.18.0.20.3...b.	-0.213829	0.0900638	0.0175872	222	-0.390354	-0.037304
PI.18.0.20.4.	-0.141335	0.0882639	0.109315	222	-0.314332	0.0316622
PI.18.0.22.4.	-0.0612726	0.0890443	0.491381	222	-0.235799	0.113254
PI.18.0.22.5...n3.	-0.337861	0.0910659	0.000207198	222	-0.51635	-0.159372
PI.18.0.22.5...n6.	-0.166205	0.091661	0.0697914	222	-0.345861	0.0134506
PI.18.0.22.6.	-0.418865	0.0869653	1.46129e-06	222	-0.589317	-0.248413
PI.18.1.18.2.	-0.335573	0.0850931	8.02673e-05	222	-0.502355	-0.168791
PI.20.0.20.4.	-0.0497043	0.0823521	0.546138	222	-0.211114	0.111706
PI.34.0.	0.0315221	0.0916468	0.730882	222	-0.148106	0.21115
PI.34.1.	-0.154176	0.0849197	0.0694393	222	-0.320619	0.0122666
PI.36.2.	-0.273761	0.080569	0.000679187	222	-0.431676	-0.115846
PI.37.6.	-0.231714	0.0932567	0.0129664	222	-0.414497	-0.0489309
PI.38.5...a.	-0.332645	0.0787488	2.3987e-05	222	-0.486993	-0.178297
PI.38.6.	-0.415649	0.0803247	2.28386e-07	222	-0.573085	-0.258213
PI.39.6.	-0.342792	0.0803501	1.98806e-05	222	-0.500278	-0.185306
PIP1.38.4.	0.00582123	0.0921139	0.94961	222	-0.174722	0.186364
LPI.18.0.	0.00802333	0.089224	0.928348	222	-0.166856	0.182902
LPI.18.1...sn1.	-0.107995	0.0895196	0.227669	222	-0.283453	0.0674634
LPI.18.1...sn2.	0.011092	0.089959	0.901869	222	-0.165228	0.187412
LPI.18.2...sn1.	-0.0922546	0.0882534	0.295866	222	-0.265231	0.0807221
LPI.18.2...sn2.	-0.13645	0.0895123	0.127417	222	-0.311894	0.0389941
LPI.20.4...sn1.	0.164894	0.091793	0.0724366	222	-0.0150203	0.344808
LPI.20.4...sn2.	0.110769	0.0919546	0.228355	222	-0.069462	0.291
PS.36.1.	-0.0235408	0.080603	0.770242	222	-0.181523	0.134441
PS.36.2.	-0.0330389	0.0830396	0.690727	222	-0.195797	0.129719
PS.38.3.	-0.0194537	0.0790816	0.805686	222	-0.174454	0.135546
PS.38.4.	-0.00703129	0.0832391	0.932682	222	-0.17018	0.156117
PS.38.5.	0.0284859	0.0813103	0.726087	222	-0.130882	0.187854
PS.40.5.	0.0129772	0.0821593	0.874495	222	-0.148055	0.174009
PS.40.6.	-0.0197174	0.0821046	0.810214	222	-0.180642	0.141208
PG.34.1.	-0.0105768	0.0863443	0.902506	222	-0.179812	0.158658
PG.36.1.	0.048971	0.090183	0.587117	222	-0.127788	0.22573
PG.36.2.	0.0398369	0.0855685	0.641534	222	-0.127877	0.207551
CE.14.0.	-0.0652043	0.0953209	0.493943	222	-0.252033	0.121625
CE.15.0.	-0.0955793	0.0914117	0.29575	222	-0.274746	0.0835876
CE.16.0.	-0.0618581	0.086856	0.476346	222	-0.232096	0.10838
CE.16.1.	-0.0137017	0.0903649	0.879482	222	-0.190817	0.163414
CE.16.2.	-0.0202517	0.0946845	0.830636	222	-0.205833	0.16533
CE.17.0.	-0.0895156	0.0866797	0.301736	222	-0.259408	0.0803766
CE.17.1.	-0.0680339	0.0885495	0.4423	222	-0.241591	0.105523
CE.18.0.	-0.0154084	0.0905409	0.864867	222	-0.192869	0.162052
CE.18.1.	-0.097555	0.0903232	0.280113	222	-0.274588	0.0794785
CE.18.2.	-0.113089	0.0893778	0.205765	222	-0.288269	0.0620915
CE.18.3.	-0.232453	0.0902528	0.0100073	222	-0.409348	-0.0555575
CE.20.0.	0.0612229	0.0915763	0.503786	222	-0.118267	0.240712
CE.20.1.	0.02539	0.0899282	0.777686	222	-0.150869	0.201649
CE.20.2.	-0.00242668	0.0824884	0.976531	222	-0.164104	0.159251
CE.20.3.	0.00202779	0.0892115	0.981865	222	-0.172827	0.176882
CE.20.4.	-0.0577251	0.0835863	0.489814	222	-0.221554	0.106104
CE.20.5.	-0.260896	0.0880976	0.00306201	222	-0.433567	-0.0882247
CE.22.0.	-0.0464502	0.0960702	0.628739	222	-0.234748	0.141847
CE.22.1.	0.0832543	0.0893206	0.351293	222	-0.0918141	0.258323
CE.22.4.	-0.0354356	0.0823581	0.667004	222	-0.196857	0.125986
CE.22.5.	-0.218592	0.0833151	0.00869856	222	-0.38189	-0.0552944
CE.22.6.	-0.177668	0.0902981	0.0491168	222	-0.354652	-0.000683724
CE.24.1.	0.093982	0.092277	0.308452	222	-0.0868809	0.274845
CE.24.4.	0.12753	0.08184	0.119167	222	-0.0328764	0.287936
CE.24.5.	0.0555932	0.0801027	0.487667	222	-0.101408	0.212594
CE.24.6.	-0.22181	0.0891428	0.0128371	222	-0.39653	-0.0470901
COH	-0.102744	0.0899385	0.253296	222	-0.279023	0.0735355
DE.16.0.	0.119525	0.0911141	0.189583	222	-0.0590586	0.298109
DE.18.1.	0.00753493	0.0874231	0.931316	222	-0.163814	0.178884
DE.18.2.	-0.0277321	0.0884242	0.753805	222	-0.201044	0.145579
DE.20.4.	-0.0250627	0.0848621	0.767738	222	-0.191392	0.141267
DE.20.5.	-0.143854	0.0878514	0.101534	222	-0.316043	0.0283347
DE.22.6.	-0.149057	0.0906928	0.100272	222	-0.326815	0.0287009
deDE.18.2.	0.0184781	0.0834617	0.824784	222	-0.145107	0.182063
deDE.20.4.	0.0119456	0.0784726	0.879008	222	-0.141861	0.165752
methyl.CE.18.0.	-0.0875588	0.0892893	0.326781	222	-0.262566	0.0874482
methyl.CE.18.1.	-0.217738	0.086106	0.0114481	222	-0.386506	-0.0489702
methyl.CE.18.2.	-0.275962	0.085207	0.00120068	222	-0.442968	-0.108956
methyl.CE.20.4.	-0.23952	0.0857378	0.00521195	222	-0.407566	-0.0714739
methyl.CE.22.6.	-0.247975	0.0876769	0.00467978	222	-0.419822	-0.0761283
methyl.DE.18.1.	-0.196728	0.0853756	0.021208	222	-0.364064	-0.0293918
methyl.DE.18.2.	-0.212737	0.0859534	0.0133224	222	-0.381206	-0.0442683
dimethyl.CE.18.1.	-0.305259	0.0807449	0.000156487	222	-0.463519	-0.146999
dimethyl.CE.18.2.	-0.317852	0.082181	0.000109861	222	-0.478927	-0.156777
dimethyl.CE.20.4.	-0.275173	0.0831611	0.000936573	222	-0.438169	-0.112177
dimethyl.CE.22.6.	-0.321321	0.08469	0.000148192	222	-0.487313	-0.155329
FA.14.0.	-0.139194	0.0958415	0.146409	222	-0.327043	0.0486553
FA.15.0.	-0.122865	0.0913156	0.178463	222	-0.301844	0.0561136
FA.16.0.	-0.0664721	0.0923278	0.471551	222	-0.247435	0.11449
FA.16.1.	-0.0681415	0.0918491	0.458157	222	-0.248166	0.111883
FA.17.1.	-0.106734	0.0923157	0.247607	222	-0.287673	0.0742048
FA.18.0.	0.0165125	0.0961888	0.863699	222	-0.172018	0.205043
FA.18.1.	-0.159693	0.0890052	0.0727822	222	-0.334143	0.0147572
FA.18.2.	-0.103664	0.0904086	0.251538	222	-0.280865	0.0735369
FA.18.3.	-0.174471	0.0954578	0.0675907	222	-0.361568	0.0126263
FA.20.2.	0.136379	0.0887516	0.124383	222	-0.0375741	0.310332
FA.20.3.	0.150822	0.0934348	0.106485	222	-0.0323102	0.333954
FA.20.4.	0.188573	0.090312	0.0367964	222	0.0115615	0.365585
FA.20.5.	0.050944	0.0920485	0.579957	222	-0.129471	0.231359
FA.22.5.	0.0906803	0.0933927	0.33157	222	-0.0923694	0.27373
FA.22.6.	0.0505636	0.0939263	0.590347	222	-0.133532	0.234659
AC.10.0.	-0.00192154	0.0878855	0.982556	222	-0.174177	0.170334
AC.12.0.	0.0294268	0.0945657	0.755665	222	-0.155922	0.214776
AC.12.1.	-0.0398649	0.0909377	0.661114	222	-0.218103	0.138373
AC.13.0.	-0.0250927	0.0959966	0.79379	222	-0.213246	0.163061
AC.14.0.	0.0132345	0.0948008	0.888973	222	-0.172575	0.199044
AC.14.1.	-0.00324377	0.0987568	0.973797	222	-0.196807	0.19032
AC.14.2.	-0.0504114	0.0961739	0.60016	222	-0.238912	0.138089
AC.15.0...a.	-0.0694784	0.100427	0.489044	222	-0.266315	0.127359
AC.15.0...b.	-0.0138962	0.0944487	0.88303	222	-0.199016	0.171223
AC.16.0.	0.066901	0.0836299	0.423731	222	-0.0970136	0.230816
AC.16.1.	0.144472	0.0894766	0.106391	222	-0.0309021	0.319846
AC.17.0.	0.0105825	0.0870435	0.903234	222	-0.160023	0.181188
AC.18.0.	0.0665534	0.0833602	0.424648	222	-0.0968326	0.229939
AC.18.1.	0.074857	0.0867022	0.387928	222	-0.0950793	0.244793
AC.18.2.	0.0814617	0.0826492	0.324313	222	-0.0805307	0.243454
AC.18.3.	0.0301175	0.0869576	0.729082	222	-0.140319	0.200554
AC.20.3...a.	0.120262	0.08176	0.141313	222	-0.0399876	0.280512
AC.20.3...b.	0.0653342	0.0877859	0.456728	222	-0.106726	0.237395
AC.20.4.	0.127763	0.0844884	0.130483	222	-0.0378343	0.29336
AC.20.5.	0.0117005	0.0868825	0.892872	222	-0.158589	0.18199
AC.22.5.	0.0671237	0.0879058	0.445114	222	-0.105172	0.239419
AC.22.6.	-0.0167009	0.0883418	0.850054	222	-0.189851	0.156449
AC.24.0.	-0.420733	0.091141	3.90663e-06	222	-0.599369	-0.242097
AC.24.1...a.	-0.0472445	0.0917269	0.606514	222	-0.227029	0.13254
AC.24.1...b.	-0.108358	0.10693	0.310891	222	-0.317941	0.101225
AC.26.0.	-0.0291366	0.0914684	0.750073	222	-0.208415	0.150141
AC.26.1.	0.153638	0.0881601	0.081383	222	-0.0191558	0.326432
AC.14.0..OH	-0.106674	0.0940012	0.256453	222	-0.290916	0.0775684
AC.14.1..OH	-0.0993915	0.0929578	0.284974	222	-0.281589	0.0828058
AC.16.0..OH	0.0131712	0.101759	0.897013	222	-0.186276	0.212619
AC.16.1..OH	-0.0448	0.0958971	0.640381	222	-0.232758	0.143158
AC.18.0..OH	-0.0130726	0.0975627	0.893409	222	-0.204295	0.17815
AC.18.1..OH	-0.0137473	0.0969717	0.887264	222	-0.203812	0.176317
AC.20.3..OH	-0.0023413	0.0970145	0.980746	222	-0.19249	0.187807
AC.22.5..OH	-0.110643	0.102013	0.278099	222	-0.310588	0.0893025
AC.24.0..OH	-0.0749325	0.090178	0.406008	222	-0.251681	0.101816
AC.24.1..OH	-0.0726681	0.08866	0.412429	222	-0.246442	0.101106
CA	-0.0473198	0.0837111	0.571886	222	-0.211394	0.116754
dxCA	0.184207	0.0882043	0.0367605	222	0.0113266	0.357087
DG.14.0.16.0.	-0.0291102	0.096653	0.763275	222	-0.21855	0.16033
DG.14.0.18.2.	0.0185841	0.0916293	0.839277	222	-0.161009	0.198178
DG.16.0.16.0.	0.0211974	0.0907534	0.815318	222	-0.156679	0.199074
DG.16.0.16.1.	0.0719208	0.0957078	0.452375	222	-0.115666	0.259508
DG.16.0.18.1.	0.0885017	0.0866817	0.307256	222	-0.0813944	0.258398
DG.16.0.18.2.	0.079503	0.0844607	0.34655	222	-0.08604	0.245046
DG.16.0.20.4.	0.0496996	0.0824836	0.546815	222	-0.111968	0.211367
DG.16.0.22.5.	0.115434	0.0874967	0.187071	222	-0.0560595	0.286928
DG.16.0.22.6.	-0.0294739	0.0879157	0.737435	222	-0.201789	0.142841
DG.16.1.18.1.	0.128386	0.0938401	0.17127	222	-0.0555406	0.312313
DG.18.0.18.1.	0.0598494	0.087874	0.49582	222	-0.112384	0.232082
DG.18.0.18.2.	0.043152	0.0843781	0.609062	222	-0.122229	0.208533
DG.18.0.20.4.	0.00594876	0.08295	0.942829	222	-0.156633	0.168531
DG.18.0.22.6.	0.105974	0.0918146	0.248409	222	-0.0739826	0.285931
DG.18.1.18.1.	0.0554427	0.0909561	0.542157	222	-0.122831	0.233717
DG.18.1.18.2.	0.0670389	0.088953	0.451063	222	-0.107309	0.241387
DG.18.1.18.3.	0.0223174	0.0949486	0.814172	222	-0.163782	0.208417
DG.18.1.20.3.	-0.0362062	0.0893369	0.685274	222	-0.211307	0.138894
DG.18.1.20.4.	-0.00256802	0.0865721	0.976336	222	-0.172249	0.167113
DG.18.1.20.5.	-0.103524	0.0855265	0.226112	222	-0.271156	0.0641079
DG.18.1.22.5.	0.0405823	0.0879983	0.644676	222	-0.131894	0.213059
DG.18.1.22.6.	-0.0348692	0.0905143	0.700064	222	-0.212277	0.142539
DG.18.2.18.2.	0.0391789	0.0888091	0.659098	222	-0.134887	0.213245
DG.18.2.20.4.	0.0107589	0.0861542	0.900619	222	-0.158103	0.179621
DG.18.2.22.6.	-0.0336548	0.0891123	0.705678	222	-0.208315	0.141005
TG.48.0...NL.16.0.	0.0236106	0.0893168	0.791512	222	-0.15145	0.198672
TG.48.0...NL.18.0.	0.0216063	0.0955175	0.821044	222	-0.165608	0.208821
TG.48.1...NL.16.1.	0.0794674	0.0930486	0.393082	222	-0.102908	0.261843
TG.48.1...NL.18.1.	0.0701423	0.0943522	0.457234	222	-0.114788	0.255073
TG.48.2...NL.14.0.	0.101229	0.091275	0.267408	222	-0.07767	0.280128
TG.48.2...NL.14.1.	0.0557571	0.0922958	0.545768	222	-0.125143	0.236657
TG.48.2...NL.16.1.	0.147159	0.0946134	0.119859	222	-0.0382833	0.332601
TG.48.2...NL.18.2.	0.0770748	0.0906621	0.395251	222	-0.100623	0.254773
TG.48.3...NL.14.0.	0.104255	0.0910604	0.252249	222	-0.0742234	0.282733
TG.48.3...NL.16.1.	0.136486	0.0939139	0.146137	222	-0.0475852	0.320557
TG.48.3...NL.18.3.	0.0339734	0.0899641	0.705704	222	-0.142356	0.210303
TG.49.1...NL.16.1.	-0.0174286	0.0976247	0.85831	222	-0.208773	0.173916
TG.49.1...NL.17.1.	0.0375719	0.0956591	0.69449	222	-0.14992	0.225064
TG.50.0...NL.18.0.	0.0601653	0.090701	0.507115	222	-0.117609	0.237939
TG.50.1...NL.14.0.	0.0530532	0.0947319	0.575455	222	-0.132621	0.238728
TG.50.1...NL.16.0.	0.119896	0.0887758	0.176841	222	-0.0541046	0.293897
TG.50.1...NL.18.1.	0.111196	0.0902353	0.217842	222	-0.0656652	0.288057
TG.50.2...NL.14.0.	0.0957575	0.093394	0.305218	222	-0.0872947	0.27881
TG.50.2...NL.16.1.	0.193512	0.0927482	0.0369404	222	0.0117255	0.375298
TG.50.2...NL.18.1.	0.150341	0.0929906	0.105936	222	-0.0319206	0.332603
TG.50.2...NL.18.2.	0.112008	0.0878849	0.202491	222	-0.0602464	0.284262
TG.50.3...NL.14.0.	0.11708	0.0885471	0.18609	222	-0.0564723	0.290632
TG.50.3...NL.14.1.	0.0166964	0.0909364	0.854324	222	-0.161539	0.194932
TG.50.3...NL.16.1.	0.197005	0.0914105	0.0311489	222	0.0178404	0.37617
TG.50.3...NL.18.2.	0.150143	0.0889358	0.0913697	222	-0.0241712	0.324457
TG.50.3...NL.18.3.	0.0712813	0.0879089	0.417449	222	-0.10102	0.243583
TG.50.4...NL.14.0.	0.101684	0.0879246	0.24748	222	-0.0706482	0.274016
TG.50.4...NL.18.3.	0.100257	0.0901518	0.266099	222	-0.0764405	0.276955
TG.50.4...NL.20.4.	0.046416	0.087963	0.597724	222	-0.125991	0.218823
TG.51.0...NL.16.0.	0.00416124	0.0931003	0.964349	222	-0.178315	0.186638
TG.51.1...NL.17.0.	0.0423369	0.093348	0.650161	222	-0.140625	0.225299
TG.51.2...NL.15.0.	0.0899959	0.0942918	0.339861	222	-0.094816	0.274808
TG.51.2...NL.17.0.	0.0584487	0.0915516	0.523198	222	-0.120992	0.23789
TG.51.2...NL.17.1.	0.116488	0.0932422	0.211555	222	-0.0662667	0.299243
TG.52.1...NL.18.0.	0.0989013	0.0866385	0.253645	222	-0.0709102	0.268713
TG.52.1...NL.18.1.	0.0927738	0.0869703	0.286094	222	-0.077688	0.263236
TG.52.2...NL.16.0.	0.162721	0.085934	0.0582841	222	-0.00570964	0.331152
TG.52.2...NL.18.2.	0.102656	0.085559	0.230204	222	-0.0650396	0.270352
TG.52.3...NL.16.1.	0.199208	0.0901291	0.0270879	222	0.022555	0.375861
TG.52.3...NL.18.2.	0.160052	0.0840885	0.0569918	222	-0.00476146	0.324865
TG.52.4...NL.16.1.	0.197449	0.0850926	0.020319	222	0.0306675	0.36423
TG.52.4...NL.18.2.	0.134765	0.0839991	0.108633	222	-0.0298732	0.299403
TG.52.4...NL.18.3.	0.0861275	0.0887837	0.332006	222	-0.0878886	0.260144
TG.52.5...NL.18.3.	0.0942292	0.0885095	0.287047	222	-0.0792494	0.267708
TG.52.5...NL.20.4.	0.0927677	0.0865136	0.28359	222	-0.076799	0.262334
TG.52.5...NL.20.5.	-0.00478899	0.0844145	0.954759	222	-0.170241	0.160663
TG.53.2...NL.17.1.	0.072836	0.0906295	0.421589	222	-0.104798	0.25047
TG.53.2...NL.18.1.	0.0537244	0.0923769	0.560851	222	-0.127334	0.234783
TG.54.0...NL.18.0.	0.0870408	0.085847	0.310628	222	-0.0812193	0.255301
TG.54.1...NL.18.1.	0.0668908	0.0858027	0.435633	222	-0.101282	0.235064
TG.54.2...NL.18.0.	0.0464027	0.0884156	0.599705	222	-0.126892	0.219697
TG.54.2...NL.20.1.	0.141412	0.0878941	0.10764	222	-0.0308604	0.313684
TG.54.3...NL.18.1.	-0.0224982	0.0947493	0.812308	222	-0.208207	0.16321
TG.54.3...NL.18.2.	0.0566285	0.0859409	0.509944	222	-0.111816	0.225073
TG.54.4...NL.18.2.	0.00296695	0.0917321	0.974198	222	-0.176828	0.182762
TG.54.4...NL.20.3.	0.0917481	0.0877934	0.296002	222	-0.080327	0.263823
TG.54.5...NL.18.3.	0.0286529	0.0960888	0.765557	222	-0.159681	0.216987
TG.54.5...NL.20.4.	0.131104	0.0845781	0.121118	222	-0.0346691	0.296877
TG.54.6...NL.18.3.	0.0354411	0.0941241	0.706519	222	-0.149042	0.219924
TG.54.6...NL.20.4.	0.124257	0.0838309	0.138279	222	-0.0400516	0.288566
TG.54.6...NL.20.5.	-0.00563932	0.0831226	0.94591	222	-0.16856	0.157281
TG.54.6...NL.22.6.	0.0388928	0.0878793	0.658077	222	-0.133351	0.211136
TG.54.7...NL.20.5.	0.00134373	0.0827963	0.987051	222	-0.160937	0.163624
TG.54.7...NL.22.6.	0.0716686	0.0887671	0.419449	222	-0.102315	0.245652
TG.56.6...NL.20.4.	-0.00154531	0.0916636	0.986549	222	-0.181206	0.178115
TG.56.6...NL.22.5.	0.110185	0.0861726	0.201018	222	-0.0587133	0.279083
TG.56.7...NL.20.4.	0.031671	0.0885654	0.720643	222	-0.141917	0.205259
TG.56.7...NL.20.5.	-0.100666	0.0847587	0.234958	222	-0.266793	0.0654611
TG.56.7...NL.22.5.	0.118764	0.082215	0.148582	222	-0.0423774	0.279905
TG.56.7...NL.22.6.	0.042748	0.0881704	0.627794	222	-0.130066	0.215562
TG.56.8...NL.20.4.	-0.0011254	0.0871986	0.989703	222	-0.172035	0.169784
TG.56.8...NL.20.5.	-0.0793935	0.0835474	0.34197	222	-0.243146	0.0843594
TG.56.8...NL.22.6.	0.0569948	0.086021	0.507607	222	-0.111606	0.225596
TG.56.9...NL.22.6.	0.0447152	0.0869838	0.607208	222	-0.125773	0.215203
TG.58.10...NL.22.6.	-0.0421217	0.0897433	0.638814	222	-0.218019	0.133775
TG.58.8...NL.22.6.	-0.0420863	0.0896316	0.638678	222	-0.217764	0.133592
TG.58.9...NL.22.6.	-0.0249777	0.0872414	0.774644	222	-0.195971	0.146015
TG.O.50.1...NL.15.0.	-0.0766496	0.0844749	0.364214	222	-0.24222	0.0889212
TG.O.50.1...NL.16.0.	-0.115151	0.084665	0.173806	222	-0.281094	0.0507924
TG.O.50.1...NL.17.1.	-0.107942	0.0880398	0.220178	222	-0.2805	0.064616
TG.O.50.1...NL.18.1.	-0.150831	0.0822075	0.0665408	222	-0.311958	0.0102957
TG.O.50.2...NL.16.1.	-0.0753866	0.0887536	0.395663	222	-0.249344	0.0985705
TG.O.50.2...NL.18.1.	-0.11328	0.08493	0.182268	222	-0.279743	0.0531828
TG.O.50.2...NL.18.2.	-0.0498355	0.0800292	0.533471	222	-0.206693	0.107022
TG.O.50.3...NL.18.2.	-0.106854	0.0885302	0.227443	222	-0.280373	0.0666652
TG.O.52.0...NL.16.0.	-0.0276438	0.0916429	0.762921	222	-0.207264	0.151976
TG.O.52.1...NL.16.0.	-0.107101	0.0858343	0.212115	222	-0.275336	0.0611342
TG.O.52.1...NL.18.1.	-0.144186	0.0854932	0.0916945	222	-0.311753	0.0233807
TG.O.52.2...NL.16.0.	-0.155372	0.0856398	0.069639	222	-0.323226	0.012482
TG.O.52.2...NL.17.1.	-0.148576	0.0843478	0.078159	222	-0.313898	0.0167457
TG.O.52.2...NL.18.1.	-0.197886	0.0850621	0.0199987	222	-0.364608	-0.0311643
TG.O.54.2...NL.17.1.	-0.129596	0.0863211	0.133272	222	-0.298785	0.0395934
TG.O.54.2...NL.18.1.	-0.15292	0.0863911	0.0767122	222	-0.322247	0.0164066
TG.O.54.3...NL.17.1.	-0.208205	0.0905901	0.0215433	222	-0.385762	-0.0306484
TG.O.54.3...NL.18.1.	-0.211627	0.0869075	0.0148882	222	-0.381966	-0.0412883
TG.O.54.4...NL.17.1.	-0.19921	0.0850053	0.019104	222	-0.36582	-0.0325996
TG.O.54.4...NL.18.2.	-0.14859	0.0898031	0.0980017	222	-0.324604	0.0274241
Ubiquinone	-0.0810127	0.086123	0.346878	222	-0.249814	0.0877884
CE.18.2....OH.	-0.182114	0.0856268	0.0334343	222	-0.349943	-0.0142855
CE.20.4....OH.	-0.193863	0.0907925	0.0327419	222	-0.371816	-0.0159097
CE.22.6....OH.	-0.113633	0.103553	0.272495	222	-0.316597	0.0893309
LPC.18.2....OH.	0.00415514	0.0927406	0.964264	222	-0.177616	0.185927
LPC.20.4....OH.	-0.000982251	0.0884477	0.991139	222	-0.17434	0.172375
LPC.22.6....OH.	-0.0064826	0.0936711	0.944826	222	-0.190078	0.177113
PC.36.4....OH.	0.277025	0.0886697	0.00178269	222	0.103232	0.450818
PC.38.6....OH.	0.0102689	0.0985396	0.917002	222	-0.182869	0.203407

## Sheet: ST9_LWAS - BMI species
Supplementary Table 9	LWAS species BMI
Probe	b	se	p	NMISS	b_95low	b_95high
Sph.d18.1.	0.415093	0.136308	0.00232482	715	0.147929	0.682257
S1P.d16.1.	0.477908	0.135345	0.000413924	715	0.212632	0.743184
S1P.d18.0.	-0.113464	0.138929	0.414099	715	-0.385765	0.158837
S1P.d18.1.	-0.218501	0.139042	0.116074	715	-0.491023	0.0540213
S1P.d18.2.	0.637421	0.144926	1.09125e-05	715	0.353366	0.921476
dhCer.d18.0.16.0.	0.167503	0.140266	0.232406	715	-0.107418	0.442424
dhCer.d18.0.18.0.	0.155458	0.136902	0.256147	715	-0.11287	0.423786
dhCer.d18.0.20.0.	0.471868	0.139155	0.000696484	715	0.199124	0.744612
dhCer.d18.0.22.0.	0.662982	0.138839	1.79552e-06	715	0.390858	0.935106
dhCer.d18.0.24.0.	0.432454	0.14402	0.00267566	715	0.150175	0.714733
dhCer.d18.0.24.1.	0.651838	0.135106	1.40264e-06	715	0.38703	0.916646
Cer.d16.1.16.0.	0.416657	0.135621	0.00212483	715	0.15084	0.682474
Cer.d16.1.18.0.	0.740624	0.136941	6.36119e-08	715	0.47222	1.00903
Cer.d16.1.20.0.	0.730606	0.13705	9.76996e-08	715	0.461988	0.999224
Cer.d16.1.22.0.	0.586604	0.138279	2.21354e-05	715	0.315577	0.857631
Cer.d16.1.23.0.	0.242149	0.137559	0.0783518	715	-0.0274666	0.511765
Cer.d16.1.24.0.	0.264563	0.136975	0.0534248	715	-0.003908	0.533034
Cer.d16.1.24.1.	0.57975	0.139376	3.18801e-05	715	0.306573	0.852927
Cer.d17.1.16.0.	0.191445	0.137511	0.163857	715	-0.0780766	0.460967
Cer.d17.1.18.0.	0.537522	0.137064	8.79289e-05	715	0.268877	0.806167
Cer.d17.1.20.0.	0.419628	0.138145	0.00238484	715	0.148864	0.690392
Cer.d17.1.22.0.	0.437559	0.139598	0.001722	715	0.163947	0.711171
Cer.d17.1.23.0.	0.122333	0.13813	0.375813	715	-0.148402	0.393068
Cer.d17.1.24.0.	0.0523336	0.136645	0.701728	715	-0.215491	0.320158
Cer.d17.1.24.1.	0.230276	0.14304	0.107426	715	-0.0500824	0.510634
Cer.d18.1.14.0.	0.130785	0.135911	0.335908	715	-0.135601	0.397171
Cer.d18.1.16.0.	0.163821	0.137133	0.232236	715	-0.10496	0.432602
Cer.d18.1.18.0.	0.610832	0.135641	6.69117e-06	715	0.344976	0.876688
Cer.d18.1.19.0.	-0.135468	0.135914	0.318902	715	-0.401859	0.130923
Cer.d18.1.20.0.	0.683346	0.138653	8.2884e-07	715	0.411586	0.955106
Cer.d18.1.21.0.	0.591848	0.14114	2.74864e-05	715	0.315214	0.868482
Cer.d18.1.22.0.	0.612046	0.136501	7.33181e-06	715	0.344504	0.879588
Cer.d18.1.23.0.	0.280052	0.138096	0.042565	715	0.00938384	0.55072
Cer.d18.1.24.0.	0.294114	0.136333	0.0309806	715	0.0269013	0.561327
Cer.d18.1.24.1.	0.498489	0.139983	0.000369343	715	0.224122	0.772856
Cer.d18.1.26.0.	-0.0187674	0.138594	0.892286	715	-0.290412	0.252877
Cer.d18.2.14.0.	0.596401	0.137683	1.4797e-05	715	0.326542	0.86626
Cer.d18.2.16.0.	0.560237	0.142976	8.91355e-05	715	0.280004	0.84047
Cer.d18.2.18.0.	0.777965	0.144831	7.80735e-08	715	0.494096	1.06183
Cer.d18.2.20.0.	0.543222	0.1495	0.000279495	715	0.250202	0.836242
Cer.d18.2.21.0.	0.324025	0.143965	0.0244032	715	0.0418536	0.606196
Cer.d18.2.22.0.	0.514294	0.148057	0.000513472	715	0.224102	0.804486
Cer.d18.2.23.0.	0.202247	0.146089	0.166233	715	-0.0840874	0.488581
Cer.d18.2.24.0.	0.188737	0.143082	0.187141	715	-0.0917037	0.469178
Cer.d18.2.24.1.	0.526987	0.153407	0.000592066	715	0.226309	0.827665
Cer.d18.2.26.0.	-0.141903	0.137676	0.302681	715	-0.411748	0.127942
Cer.d19.1.16.0.	-0.105818	0.133979	0.429642	715	-0.368417	0.156781
Cer.d19.1.18.0.	0.440113	0.13513	0.0011261	715	0.175258	0.704968
Cer.d19.1.20.0.	0.361974	0.135947	0.00775357	715	0.0955179	0.62843
Cer.d19.1.22.0.	0.443253	0.134245	0.000960605	715	0.180133	0.706373
Cer.d19.1.23.0.	0.180223	0.134898	0.181552	715	-0.0841771	0.444623
Cer.d19.1.24.0.	0.170835	0.134753	0.204883	715	-0.0932809	0.434951
Cer.d19.1.24.1.	0.300534	0.135837	0.026935	715	0.0342935	0.566775
Cer.d19.1.26.0.	0.0234449	0.135632	0.862764	715	-0.242394	0.289284
Cer.d20.1.22.0.	0.412863	0.136696	0.00252527	715	0.144939	0.680787
Cer.d20.1.23.0.	0.0793909	0.136678	0.561335	715	-0.188498	0.34728
Cer.d20.1.24.0.	0.100575	0.136562	0.461439	715	-0.167087	0.368237
Cer.d20.1.24.1.	0.302705	0.137123	0.0272759	715	0.0339439	0.571466
Cer.d20.1.26.0.	0.125083	0.135608	0.356326	715	-0.140709	0.390875
Cer.m18.0.20.0.	0.998125	0.136973	3.16925e-13	715	0.729658	1.26659
Cer.m18.0.22.0.	0.997722	0.133782	8.79855e-14	715	0.735509	1.25993
Cer.m18.0.23.0.	0.632654	0.135324	2.93822e-06	715	0.367419	0.897889
Cer.m18.0.24.0.	0.707506	0.134672	1.49194e-07	715	0.443549	0.971463
Cer.m18.0.24.1.	1.09747	0.13398	2.58366e-16	715	0.834869	1.36007
Cer.m18.1.18.0.	1.03457	0.138967	9.71482e-14	715	0.762195	1.30695
Cer.m18.1.20.0.	0.915111	0.140047	6.38998e-11	715	0.640619	1.1896
Cer.m18.1.22.0.	0.885947	0.139608	2.21032e-10	715	0.612315	1.15958
Cer.m18.1.23.0.	0.603748	0.138132	1.23785e-05	715	0.333009	0.874487
Cer.m18.1.24.0.	0.54992	0.139056	7.66425e-05	715	0.27737	0.82247
Cer.m18.1.24.1.	0.914839	0.142029	1.18515e-10	715	0.636462	1.19322
Cer1P.d18.1.16.0.	-0.739131	0.135291	4.67386e-08	715	-1.0043	-0.473961
HexCer.d16.1.18.0.	0.245168	0.138498	0.0766957	715	-0.0262881	0.516624
HexCer.d16.1.20.0.	0.307058	0.139927	0.0282055	715	0.0328011	0.581315
HexCer.d16.1.22.0.	0.295296	0.138122	0.032522	715	0.0245769	0.566015
HexCer.d16.1.24.0.	0.0745962	0.13621	0.583927	715	-0.192375	0.341568
HexCer.d18.1.16.0.	0.0706149	0.141329	0.617321	715	-0.20639	0.34762
HexCer.d18.1.18.0.	-0.262322	0.138162	0.0576096	715	-0.53312	0.00847552
HexCer.d18.1.20.0.	-0.265959	0.136822	0.0519155	715	-0.53413	0.00221212
HexCer.d18.1.22.0.	-0.159315	0.136163	0.241989	715	-0.426194	0.107564
HexCer.d18.1.24.0.	-0.221975	0.136513	0.103943	715	-0.48954	0.0455905
HexCer.d18.1.24.1.	-0.147825	0.134608	0.272121	715	-0.411657	0.116007
HexCer.d18.2.18.0.	0.0353654	0.146042	0.808657	715	-0.250877	0.321608
HexCer.d18.2.20.0.	0.0644762	0.143212	0.652555	715	-0.216219	0.345172
HexCer.d18.2.22.0.	-0.00195832	0.145094	0.989231	715	-0.286343	0.282426
HexCer.d18.2.24.0.	-0.289475	0.144304	0.0448553	715	-0.572311	-0.00663916
Hex2Cer.d16.1.16.0.	0.480215	0.13979	0.000592005	715	0.206227	0.754203
Hex2Cer.d16.1.24.1.	0.235978	0.137968	0.0871967	715	-0.0344393	0.506395
Hex2Cer.d18.1.16.0.	0.0929795	0.137412	0.498629	715	-0.176348	0.362307
Hex2Cer.d18.1.18.0.	-0.839733	0.144558	6.28547e-09	715	-1.12307	-0.556399
Hex2Cer.d18.1.20.0.	0.234785	0.139129	0.0915	715	-0.0379078	0.507478
Hex2Cer.d18.1.22.0.	0.11565	0.139086	0.405691	715	-0.156959	0.388259
Hex2Cer.d18.1.24.0.	0.00948998	0.139506	0.945766	715	-0.263942	0.282922
Hex2Cer.d18.1.24.1.	0.00128314	0.137067	0.992531	715	-0.267368	0.269934
Hex2Cer.d18.2.16.0.	0.575492	0.1444	6.73647e-05	715	0.292468	0.858516
Hex2Cer.d18.2.18.0.	0.319767	0.136698	0.0193241	715	0.0518389	0.587695
Hex2Cer.d18.2.24.1.	0.130121	0.142379	0.360768	715	-0.148942	0.409184
Hex3Cer.d18.1.16.0.	-0.248666	0.138409	0.0723987	715	-0.519948	0.0226156
Hex3Cer.d18.1.18.0.	-0.337072	0.142078	0.0176711	715	-0.615545	-0.0585991
Hex3Cer.d18.1.20.0.	-0.033076	0.140855	0.814346	715	-0.309152	0.243
Hex3Cer.d18.1.22.0.	-0.340091	0.138272	0.0139101	715	-0.611104	-0.0690779
Hex3Cer.d18.1.24.0.	-0.548417	0.136218	5.67257e-05	715	-0.815404	-0.28143
Hex3Cer.d18.1.24.1.	-0.482187	0.139205	0.00053249	715	-0.755029	-0.209345
GM3.d18.1.16.0.	-0.540672	0.143433	0.000163568	715	-0.821801	-0.259543
GM3.d18.1.18.0.	-0.39117	0.138336	0.00468863	715	-0.662309	-0.120031
GM3.d18.1.22.0.	-0.0354088	0.136329	0.795072	715	-0.302614	0.231796
GM3.d18.1.24.0.	-0.680341	0.134712	4.41046e-07	715	-0.944377	-0.416305
GM3.d18.1.24.1.	-0.379409	0.135488	0.00510511	715	-0.644965	-0.113853
GM1.d18.1.16.0.	-0.0878123	0.138538	0.52618	715	-0.359347	0.183722
SHexCer.d18.1.16.0.OH..	-0.593592	0.137233	1.52237e-05	715	-0.862569	-0.324615
SHexCer.d18.1.16.0.	-0.578734	0.138464	2.91944e-05	715	-0.850123	-0.307345
SHexCer.d18.1.24.0.OH..	-0.388047	0.14012	0.00561617	715	-0.662682	-0.113412
SHexCer.d18.1.24.0.	-0.430662	0.138975	0.00194278	715	-0.703053	-0.158271
SHexCer.d18.1.24.1.OH..	-0.243051	0.13734	0.0767774	715	-0.512237	0.0261354
SHexCer.d18.1.24.1.	-0.688855	0.145265	2.11575e-06	715	-0.973574	-0.404136
SM.34.3.	0.899814	0.135986	3.66645e-11	715	0.633281	1.16635
SM.35.2...b.	-0.211592	0.140364	0.131695	715	-0.486705	0.0635214
SM.37.1.	0.253874	0.135911	0.061769	715	-0.0125116	0.52026
SM.37.2.	0.137252	0.138322	0.32107	715	-0.133859	0.408363
SM.38.3...a.	0.390769	0.13748	0.004478	715	0.121308	0.66023
SM.38.3...b.	-0.0883963	0.140418	0.529008	715	-0.363616	0.186823
SM.40.3...a.	0.683675	0.138609	8.12238e-07	715	0.412001	0.955349
SM.40.3...b.	0.215447	0.135108	0.110795	715	-0.0493647	0.480259
SM.40.4.	0.478401	0.138079	0.000530859	715	0.207766	0.749036
SM.41.0.	0.440383	0.150208	0.00336979	715	0.145975	0.734791
SM.41.1...a.	0.32128	0.13505	0.0173613	715	0.056582	0.585978
SM.42.3.	0.57901	0.146599	7.82744e-05	715	0.291676	0.866344
SM.42.4.	0.626248	0.146428	1.89575e-05	715	0.339249	0.913247
SM.43.1.	0.00877277	0.139929	0.95001	715	-0.265488	0.283034
SM.43.2...b.	0.0704678	0.139028	0.612254	715	-0.202027	0.342963
SM.43.2...c.	-0.179637	0.139656	0.198345	715	-0.453363	0.0940888
SM.44.1.	-0.30547	0.14135	0.0306885	715	-0.582516	-0.028424
SM.44.2.	-0.103534	0.139357	0.457518	715	-0.376674	0.169606
SM.44.3.	-0.120761	0.13714	0.378551	715	-0.389555	0.148033
SM.d16.1.19.0.	-0.242908	0.134518	0.0709561	715	-0.506563	0.0207473
SM.d16.1.23.0..SM.d17.1.22.0.	0.241863	0.136604	0.076637	715	-0.0258808	0.509607
SM.d16.1.24.1.	0.563901	0.134492	2.75499e-05	715	0.300297	0.827505
SM.d17.1.14.0.	0.23612	0.136558	0.0837946	715	-0.0315337	0.503774
SM.d17.1.16.0.	-0.0334625	0.136643	0.806542	715	-0.301283	0.234358
SM.d17.1.24.1.	0.227377	0.135924	0.0943612	715	-0.039034	0.493788
SM.d18.0.14.0.	0.16316	0.137437	0.235162	715	-0.106217	0.432537
SM.d18.0.16.0.	-0.0832052	0.149135	0.576899	715	-0.37551	0.209099
SM.d18.0.22.0.	0.837483	0.148707	1.78369e-08	715	0.546017	1.12895
SM.d18.1.14.0..SM.d16.1.16.0.	0.300444	0.136156	0.0273409	715	0.0335782	0.56731
SM.d18.1.16.0.	-0.248211	0.139817	0.0758552	715	-0.522252	0.0258303
SM.d18.1.17.0..SM.d17.1.18.0.	-0.117727	0.134015	0.379694	715	-0.380396	0.144942
SM.d18.1.18.0..SM.d16.1.20.0.	0.412655	0.137297	0.00265091	715	0.143553	0.681757
SM.d18.1.20.0..SM.d16.1.22.0.	0.497089	0.135843	0.000252917	715	0.230837	0.763341
SM.d18.1.22.0..SM.d16.1.24.0.	0.537421	0.13765	9.45124e-05	715	0.267627	0.807215
SM.d18.1.23.0..SM.d17.1.24.0.	0.213787	0.141022	0.129525	715	-0.0626161	0.49019
SM.d18.1.24.0.	0.132932	0.141573	0.347747	715	-0.144551	0.410415
SM.d18.1.24.1.	0.316237	0.135682	0.0197679	715	0.0503003	0.582174
SM.d18.2.14.0.	1.40029	0.1385	4.96876e-24	715	1.12883	1.67175
SM.d18.2.16.0.	1.01727	0.149754	1.09861e-11	715	0.723752	1.31079
SM.d18.2.17.0.	0.317774	0.13733	0.0206705	715	0.0486072	0.586941
SM.d18.2.18.0.	0.680831	0.144862	2.60334e-06	715	0.396901	0.964761
SM.d18.2.18.1.	0.649629	0.13772	2.39331e-06	715	0.379698	0.91956
SM.d18.2.20.0.	0.594584	0.14634	4.84386e-05	715	0.307758	0.88141
SM.d18.2.22.0.	0.576044	0.142451	5.25887e-05	715	0.29684	0.855248
SM.d18.2.23.0.	0.131056	0.139804	0.348539	715	-0.14296	0.405072
SM.d18.2.24.0.	0.00700622	0.14064	0.960268	715	-0.268648	0.282661
SM.d19.1.24.1.	0.222405	0.134499	0.0982117	715	-0.041213	0.486023
PA.34.1.	-0.0395658	0.137591	0.773682	715	-0.309244	0.230113
PA.36.1.	0.000217265	0.136469	0.99873	715	-0.267262	0.267697
PA.36.2.	-0.0683524	0.136304	0.616041	715	-0.335508	0.198803
PA.36.3.	-0.126077	0.137701	0.359887	715	-0.395971	0.143817
PA.36.4.	-0.0263283	0.134887	0.845246	715	-0.290707	0.23805
PA.40.6.	-0.235779	0.134905	0.0805075	715	-0.500193	0.0286348
PC.14.0.16.0.	0.0400804	0.13726	0.770284	715	-0.228949	0.30911
PC.14.0.20.4.	0.555846	0.13747	5.26792e-05	715	0.286405	0.825287
PC.14.0.22.6.	0.230053	0.137627	0.0946103	715	-0.0396959	0.499802
PC.15.MHDA.18.1.	-0.238937	0.134451	0.0755478	715	-0.502461	0.024587
PC.15.MHDA.18.2.	-0.189599	0.13455	0.158794	715	-0.453317	0.074119
PC.15.MHDA.20.4.	-0.0420499	0.13458	0.754697	715	-0.305827	0.221727
PC.15.MHDA.22.6.	-0.430032	0.133703	0.00129842	715	-0.69209	-0.167974
PC.15.0.20.3.	0.110156	0.139542	0.429869	715	-0.163346	0.383658
PC.15.0.20.4.	0.0506724	0.135002	0.707404	715	-0.213932	0.315276
PC.15.0.22.6.	-0.234749	0.134542	0.0810198	715	-0.498451	0.0289533
PC.16.0.16.0.	0.12121	0.136828	0.375694	715	-0.146973	0.389393
PC.16.0.18.0.	0.11743	0.136186	0.388535	715	-0.149495	0.384355
PC.16.0.18.1.	0.179051	0.135416	0.186092	715	-0.0863644	0.444466
PC.16.0.18.2.	0.209444	0.140874	0.137081	715	-0.066669	0.485557
PC.16.0.18.3...a.	0.438354	0.136989	0.00137463	715	0.169856	0.706852
PC.16.0.18.3...b.	0.513511	0.13736	0.000185175	715	0.244285	0.782737
PC.16.0.20.3...a.	0.616989	0.13683	6.50819e-06	715	0.348802	0.885176
PC.16.0.20.3...b.	0.480361	0.135688	0.000399842	715	0.214413	0.746309
PC.16.0.20.4.	0.37945	0.137004	0.00561203	715	0.110922	0.647978
PC.16.0.20.5.	0.487305	0.134771	0.000299427	715	0.223154	0.751456
PC.16.0.22.6.	-0.172312	0.135792	0.204462	715	-0.438464	0.0938403
PC.16.1.18.2.	0.707822	0.139465	3.86972e-07	715	0.434471	0.981173
PC.16.1.20.4.	0.777199	0.138684	2.09349e-08	715	0.505378	1.04902
PC.16.1.22.6.	0.0180989	0.13873	0.896201	715	-0.253812	0.29001
PC.17.0.18.1.	-0.219753	0.134565	0.102457	715	-0.4835	0.0439944
PC.17.0.18.2.	-0.301922	0.135596	0.0259724	715	-0.56769	-0.0361538
PC.17.0.20.4.	-0.0856176	0.134634	0.524822	715	-0.3495	0.178265
PC.17.0.22.6.	-0.404785	0.13431	0.00257987	715	-0.668033	-0.141537
PC.17.1.18.2.	0.102301	0.137445	0.456692	715	-0.167091	0.371693
PC.18.0.18.1.	0.284289	0.136198	0.0368591	715	0.0173409	0.551237
PC.18.0.18.2.	0.376649	0.139228	0.00682485	715	0.103762	0.649536
PC.18.0.20.3.	1.10139	0.13918	2.50446e-15	715	0.828597	1.37418
PC.18.0.20.4.	0.491759	0.137413	0.000345303	715	0.22243	0.761088
PC.18.0.22.4.	0.680582	0.136095	5.70934e-07	715	0.413836	0.947328
PC.18.0.22.5...n3..PC.20.1.20.4.	0.708614	0.138366	3.03415e-07	715	0.437417	0.979811
PC.18.0.22.5...n6.	0.242327	0.137326	0.0776295	715	-0.026832	0.511486
PC.18.0.22.6.	0.193691	0.137461	0.158816	715	-0.0757326	0.463115
PC.18.1.18.1.	-0.172925	0.135885	0.203166	715	-0.43926	0.0934096
PC.18.1.18.2.	-0.300359	0.13651	0.0277874	715	-0.567919	-0.0327994
PC.18.1.20.3.	0.316203	0.141246	0.0251772	715	0.0393608	0.593045
PC.18.1.22.6...a.	-0.71533	0.138839	2.57407e-07	715	-0.987454	-0.443206
PC.18.1.22.6...b.	-0.264293	0.134258	0.0490047	715	-0.527439	-0.00114732
PC.18.2.18.2.	-0.354122	0.139975	0.0114099	715	-0.628473	-0.079771
PC.18.2.20.5.	0.122753	0.138947	0.376989	715	-0.149583	0.395089
PC.20.0.20.4.	0.0472097	0.141183	0.738088	715	-0.229509	0.323928
PC.28.0.	0.0724812	0.135683	0.593205	715	-0.193457	0.33842
PC.31.0...a.	0.0195073	0.137489	0.887173	715	-0.249971	0.288986
PC.31.0...b.	-0.207306	0.13545	0.125894	715	-0.472788	0.058176
PC.31.1.	0.319667	0.136673	0.0193392	715	0.0517879	0.587546
PC.32.1.	0.625147	0.137731	5.65507e-06	715	0.355194	0.8951
PC.32.2.	0.460604	0.138471	0.00087991	715	0.189201	0.732007
PC.33.0...a.	-0.0650406	0.134588	0.628915	715	-0.328833	0.198752
PC.33.0...b.	-0.208405	0.13415	0.120298	715	-0.471339	0.054529
PC.33.1.	0.00994943	0.135912	0.941643	715	-0.256438	0.276337
PC.33.2.	-0.121011	0.1372	0.377774	715	-0.389923	0.147901
PC.34.5.	0.558929	0.13652	4.23774e-05	715	0.29135	0.826508
PC.35.5.	0.274013	0.135374	0.0429582	715	0.00867996	0.539346
PC.36.6...a.	0.589121	0.136385	1.5635e-05	715	0.321806	0.856436
PC.38.2.	0.731713	0.137336	9.93543e-08	715	0.462534	1.00089
PC.38.4...b.	0.638023	0.136796	3.1003e-06	715	0.369903	0.906143
PC.38.5...a.	0.210365	0.136808	0.124132	715	-0.0577787	0.478509
PC.38.5...b.	0.487044	0.136601	0.000363229	715	0.219306	0.754782
PC.38.6...a.	0.0870102	0.142743	0.542155	715	-0.192766	0.366786
PC.38.7...c.	-0.12535	0.13674	0.3593	715	-0.39336	0.14266
PC.39.5...a.	-0.438975	0.133775	0.00103273	715	-0.701174	-0.176776
PC.39.5...b.	-0.0686145	0.136358	0.614827	715	-0.335876	0.198647
PC.40.7...a.	0.216027	0.148824	0.146624	715	-0.075668	0.507722
PC.40.8.	-0.455053	0.140145	0.00116619	715	-0.729737	-0.180369
PC.42.10.	-0.365798	0.140098	0.0090276	715	-0.64039	-0.0912059
PC.42.2.	-0.406755	0.139166	0.00346899	715	-0.67952	-0.13399
PC.42.3.	-0.264972	0.138151	0.0551124	715	-0.535748	0.00580396
PC.42.4.	-0.109141	0.136918	0.425378	715	-0.3775	0.159218
PC.42.5...a.	-0.0581898	0.139526	0.67664	715	-0.331661	0.215281
PC.42.5...b.	-0.198676	0.139438	0.154203	715	-0.471974	0.0746225
PC.42.6...a.	0.124338	0.135206	0.357772	715	-0.140666	0.389342
PC.42.6...b.	-0.883682	0.136785	1.04461e-10	715	-1.15178	-0.615583
PC.42.7.	-0.504954	0.134595	0.000175679	715	-0.76876	-0.241148
PC.42.8.	-0.315752	0.143285	0.0275475	715	-0.596591	-0.0349134
PC.42.9.	-0.419006	0.144422	0.00371669	715	-0.702073	-0.135939
PC.44.12.	-0.326859	0.136565	0.0166918	715	-0.594526	-0.0591916
PC.44.4...a.	-0.205556	0.136824	0.133009	715	-0.473731	0.062619
PC.44.4...b.	-0.445222	0.137184	0.00117275	715	-0.714103	-0.176341
PC.44.5.	-0.373487	0.135574	0.00587161	715	-0.639212	-0.107762
PC.O.16.0.16.0.	0.00279434	0.13608	0.983617	715	-0.263922	0.269511
PC.O.16.0.20.3.	-0.0159487	0.143726	0.911643	715	-0.297652	0.265754
PC.O.16.0.20.4.	-0.0766447	0.137295	0.576674	715	-0.345743	0.192453
PC.O.16.0.22.6.	-0.149847	0.135518	0.268842	715	-0.415462	0.115768
PC.O.18.0.18.1.	-0.379591	0.135315	0.00502788	715	-0.644808	-0.114374
PC.O.18.0.18.2.	-0.397836	0.137831	0.00389661	715	-0.667985	-0.127687
PC.O.18.0.20.4.	-0.286529	0.13514	0.0339859	715	-0.551403	-0.0216546
PC.O.18.0.22.6.	-0.485875	0.134261	0.000295881	715	-0.749027	-0.222723
PC.O.18.1.18.1.	-0.43028	0.135176	0.00145705	715	-0.695225	-0.165335
PC.O.18.1.18.2.	-0.17691	0.139632	0.205167	715	-0.450589	0.0967687
PC.O.32.2.	-0.272284	0.137275	0.0473117	715	-0.541343	-0.003225
PC.O.34.1.	-0.298762	0.136269	0.0283475	715	-0.565849	-0.0316748
PC.O.34.2.	-0.213341	0.139264	0.125542	715	-0.486298	0.0596164
PC.O.34.4.	0.0240758	0.138538	0.862035	715	-0.247459	0.29561
PC.O.35.4.	-0.0430014	0.138162	0.755619	715	-0.313799	0.227796
PC.O.36.0.	0.0640864	0.139092	0.64498	715	-0.208534	0.336707
PC.O.36.5.	0.0633358	0.137489	0.645042	715	-0.206143	0.332814
PC.O.38.5.	-0.151105	0.13656	0.268506	715	-0.418763	0.116553
PC.O.40.5.	-0.254485	0.135687	0.0607202	715	-0.520432	0.0114615
PC.O.40.7.	-0.258863	0.13565	0.0563499	715	-0.524737	0.007011
PC.O.42.4...a.	-0.232942	0.140701	0.0978071	715	-0.508716	0.042832
PC.O.42.4...b.	-0.341745	0.136765	0.0124625	715	-0.609804	-0.0736856
PC.O.42.5...a.	-0.182708	0.135966	0.179021	715	-0.449201	0.0837854
PC.O.42.6.	-0.180924	0.137178	0.187205	715	-0.449793	0.0879449
PC.O.42.7.	-0.330356	0.134339	0.0139273	715	-0.59366	-0.0670516
PC.O.44.6.	-0.237512	0.135984	0.0807031	715	-0.504041	0.0290166
PC.O.44.7.	-0.358178	0.134254	0.00763237	715	-0.621316	-0.0950402
PC.O.46.7...a.	-0.191105	0.136414	0.161236	715	-0.458476	0.0762664
PC.O.46.7...b.	-0.345192	0.134756	0.0104189	715	-0.609314	-0.0810702
PC.O.46.8.	-0.353856	0.138077	0.010385	715	-0.624487	-0.0832251
PC.P.15.0.20.4...a.	0.0296571	0.134593	0.825601	715	-0.234145	0.293459
PC.P.15.0.20.4...b.	-0.148929	0.135593	0.272049	715	-0.414691	0.116833
PC.P.16.0.14.0.	-0.133303	0.137376	0.331871	715	-0.40256	0.135954
PC.P.16.0.16.1.	0.205928	0.142553	0.148578	715	-0.0734759	0.485332
PC.P.16.0.18.0.	-0.656099	0.136309	1.48452e-06	715	-0.923265	-0.388933
PC.P.16.0.18.1.	-0.547503	0.138119	7.37086e-05	715	-0.818216	-0.27679
PC.P.16.0.18.2.	-0.428394	0.141679	0.00249706	715	-0.706085	-0.150703
PC.P.16.0.18.3.	-0.229216	0.137544	0.0956148	715	-0.498802	0.0403702
PC.P.16.0.20.4.	-0.130959	0.13735	0.340352	715	-0.400165	0.138247
PC.P.16.0.20.5.	0.0965411	0.136627	0.479814	715	-0.171248	0.36433
PC.P.16.0.22.6.	-0.371258	0.136725	0.00662032	715	-0.639239	-0.103277
PC.P.17.0.20.4...a.	-0.256675	0.134714	0.0567374	715	-0.520714	0.00736444
PC.P.17.0.20.4...b.	-0.290361	0.13506	0.0315654	715	-0.555079	-0.0256434
PC.P.18.0.18.2.	-0.73559	0.136791	7.55458e-08	715	-1.0037	-0.46748
PC.P.18.0.20.4.	-0.455889	0.135631	0.000775939	715	-0.721726	-0.190052
PC.P.18.0.22.5.	-0.545691	0.139679	9.35455e-05	715	-0.819462	-0.27192
PC.P.18.0.22.6.	-0.660772	0.135867	1.154e-06	715	-0.927071	-0.394473
PC.P.18.1.22.6.	-0.258538	0.139676	0.064173	715	-0.532303	0.015227
PC.P.20.0.20.4.	-0.533166	0.141393	0.000162722	715	-0.810296	-0.256036
PC.P.35.2...a.	-0.333431	0.13786	0.0155792	715	-0.603637	-0.0632254
PC.P.35.2...b.	-0.469507	0.13676	0.000596797	715	-0.737557	-0.201457
PC.P.36.3.	-0.184556	0.140806	0.189954	715	-0.460536	0.0914238
PC.P.38.5...a.	-0.0392063	0.138555	0.777203	715	-0.310774	0.232362
PC.P.38.5...b.	-0.311495	0.137031	0.0230158	715	-0.580076	-0.0429142
PC.P.42.5.	-0.458251	0.134859	0.000678797	715	-0.722575	-0.193927
PC.P.44.5.	-0.438394	0.135852	0.00125095	715	-0.704664	-0.172124
PC.P.46.8.	-0.383551	0.136151	0.00484587	715	-0.650407	-0.116695
LPC.14.0...sn1.	0.306463	0.135259	0.0234669	715	0.0413554	0.571571
LPC.14.0...sn2.	0.285152	0.135396	0.0351994	715	0.0197758	0.550528
LPC.15.MHDA...sn1....LPC.17.0...sn2.	-0.296471	0.133336	0.0261828	715	-0.55781	-0.0351324
LPC.15.MHDA...sn1...104.sn1.	-0.277217	0.132833	0.0368928	715	-0.53757	-0.0168643
LPC.15.MHDA...sn2.	-0.261029	0.133006	0.0496993	715	-0.521721	-0.00033724
LPC.15.0...sn1.	-0.116627	0.13482	0.387008	715	-0.380874	0.14762
LPC.15.0...sn2.	-0.104358	0.134452	0.437647	715	-0.367884	0.159168
LPC.16.0...sn1.	0.125716	0.136693	0.357732	715	-0.142202	0.393634
LPC.16.0...sn2.	0.0920322	0.136579	0.500414	715	-0.175663	0.359727
LPC.16.1...sn1.	0.489996	0.137566	0.000368167	715	0.220367	0.759625
LPC.16.1...sn2.	0.723228	0.13791	1.56966e-07	715	0.452924	0.993532
LPC.17.0...sn1.	-0.297149	0.134801	0.0274995	715	-0.561359	-0.032939
LPC.17.1...a...sn1...104.sn1.	-0.0999006	0.134899	0.458962	715	-0.364303	0.164501
LPC.17.1...sn1...a....LPC.17.1...sn2...b.	-0.088701	0.13486	0.510714	715	-0.353027	0.175625
LPC.17.1...sn1...b.	-0.198917	0.134097	0.137972	715	-0.461747	0.0639131
LPC.17.1...sn2...a.	-0.163066	0.13463	0.225814	715	-0.426941	0.100809
LPC.18.0...sn1.	0.185103	0.138511	0.181426	715	-0.0863786	0.456585
LPC.18.0...sn2.	0.162569	0.137592	0.237391	715	-0.107111	0.432249
LPC.18.1...sn1.	-0.286184	0.136624	0.0361993	715	-0.553967	-0.018401
LPC.18.1...sn2.	-0.286515	0.136914	0.0363799	715	-0.554866	-0.0181636
LPC.18.2...sn1.	-0.448538	0.138839	0.00123515	715	-0.720662	-0.176414
LPC.18.2...sn2.	-0.44527	0.139336	0.00139518	715	-0.718369	-0.172171
LPC.18.3...a...sn1...104.sn1.	0.0570095	0.138171	0.679899	715	-0.213806	0.327825
LPC.18.3...sn1...a..LPC.18.3...sn2...b.	0.082188	0.137868	0.551086	715	-0.188033	0.352409
LPC.18.3...sn1...b.	0.174696	0.13799	0.205511	715	-0.0957644	0.445156
LPC.18.3...sn2...a.	0.0528844	0.137518	0.70056	715	-0.216651	0.32242
LPC.19.0...a...sn1...104.sn1.	-0.0164711	0.136035	0.903628	715	-0.2831	0.250157
LPC.19.0...sn1...a....LPC.19.0...sn2...b.	-0.24431	0.136074	0.0725875	715	-0.511015	0.022395
LPC.19.0...sn1...b.	-0.367447	0.137057	0.00734085	715	-0.636079	-0.0988153
LPC.19.0...sn2...a.	-0.0255722	0.136616	0.851517	715	-0.29334	0.242195
LPC.19.1...a.	-0.231579	0.134731	0.0856446	715	-0.495652	0.0324938
LPC.19.1...b.	-0.265616	0.134625	0.0484939	715	-0.529481	-0.001751
LPC.19.1...c.	-0.310404	0.137832	0.0243195	715	-0.580555	-0.0402533
LPC.20.0...sn1.	-0.304132	0.136725	0.0261207	715	-0.572113	-0.036151
LPC.20.0...sn2.	-0.335618	0.136291	0.0137969	715	-0.602748	-0.0684876
LPC.20.1...sn1.	-0.284955	0.137052	0.0376008	715	-0.553577	-0.0163331
LPC.20.1...sn2.	-0.186313	0.136983	0.173791	715	-0.4548	0.0821737
LPC.20.2...sn1.	-0.135566	0.135884	0.318444	715	-0.401899	0.130767
LPC.20.2...sn2.	-0.0683437	0.136059	0.615449	715	-0.335019	0.198332
LPC.20.3...sn1.	0.295034	0.139433	0.0343487	715	0.0217453	0.568323
LPC.20.3...sn2.	0.414651	0.142315	0.00357259	715	0.135714	0.693588
LPC.20.4...sn1.	0.0909292	0.138166	0.510463	715	-0.179876	0.361735
LPC.20.4...sn2.	0.13168	0.138516	0.341784	715	-0.139811	0.403171
LPC.20.5...sn1.	0.342013	0.135441	0.0115639	715	0.0765486	0.607477
LPC.20.5...sn2.	0.376951	0.135275	0.00532719	715	0.111812	0.64209
LPC.22.0...sn1.	-0.523918	0.136464	0.000123411	715	-0.791387	-0.256449
LPC.22.0...sn2.	-0.53059	0.135704	9.23312e-05	715	-0.79657	-0.26461
LPC.22.1...sn1.	-0.462993	0.134906	0.00059921	715	-0.727409	-0.198577
LPC.22.1...sn2.	-0.430725	0.134718	0.00138757	715	-0.694772	-0.166678
LPC.22.4...sn1.	0.0176896	0.135936	0.896462	715	-0.248745	0.284124
LPC.22.4...sn2.	0.0488961	0.13566	0.718524	715	-0.216998	0.31479
LPC.22.5...n3...sn1...104.sn1.	0.0778354	0.137461	0.571234	715	-0.191588	0.347259
LPC.22.5...sn1...n3..LPC.22.5...sn2...n6.	0.0504628	0.136656	0.711927	715	-0.217383	0.318309
LPC.22.5...sn1...n6.	-0.317579	0.134876	0.0185427	715	-0.581936	-0.053222
LPC.22.5...sn2...n3.	0.0869771	0.137363	0.526607	715	-0.182254	0.356209
LPC.22.6...sn1.	-0.235565	0.135784	0.0827663	715	-0.501702	0.0305716
LPC.22.6...sn2.	-0.217236	0.136016	0.110237	715	-0.483827	0.0493554
LPC.24.0...sn1.	-0.527983	0.138487	0.000137564	715	-0.799418	-0.256548
LPC.24.0...sn2.	-0.50486	0.136476	0.000216225	715	-0.772353	-0.237367
LPC.26.0...sn1.	-0.300383	0.142953	0.0356179	715	-0.580571	-0.0201951
LPC.26.0...sn2.	-0.172511	0.138096	0.211587	715	-0.443179	0.0981572
LPC.O.16.0.	-0.0609975	0.136159	0.654162	715	-0.327869	0.205874
LPC.O.18.0.	-0.217927	0.135303	0.107254	715	-0.483121	0.0472669
LPC.O.18.1.	-0.146079	0.137413	0.28775	715	-0.415408	0.12325
LPC.O.20.0.	-0.32388	0.134927	0.0163768	715	-0.588337	-0.0594231
LPC.O.20.1.	-0.084157	0.135789	0.535415	715	-0.350303	0.181989
LPC.O.22.0.	-0.54282	0.133231	4.61593e-05	715	-0.803953	-0.281687
LPC.O.22.1.	-0.20547	0.135585	0.129663	715	-0.471217	0.0602766
LPC.O.24.0.	-0.336129	0.137089	0.0142101	715	-0.604823	-0.0674346
LPC.O.24.1.	-0.211791	0.137055	0.122275	715	-0.480419	0.0568368
LPC.O.24.2.	-0.217296	0.135864	0.109742	715	-0.483589	0.0489974
LPC.P.16.0.	-0.155736	0.136635	0.254372	715	-0.423541	0.112069
LPC.P.17.0...a.	-0.168005	0.134511	0.211664	715	-0.431647	0.0956366
LPC.P.17.0...b.	-0.259865	0.135071	0.0543657	715	-0.524604	0.00487416
LPC.P.18.0.	-0.459605	0.135174	0.000673593	715	-0.724546	-0.194664
LPC.P.18.1.	-0.139232	0.137142	0.309992	715	-0.40803	0.129566
LPC.P.20.0.	-0.617761	0.135253	4.93683e-06	715	-0.882857	-0.352665
PE.15.MHDA.18.1.	0.0852805	0.133649	0.523412	715	-0.176672	0.347233
PE.15.MHDA.18.2.	0.0602521	0.1351	0.655612	715	-0.204544	0.325048
PE.15.MHDA.20.4.	-0.0350089	0.13513	0.795577	715	-0.299864	0.229846
PE.15.MHDA.22.6.	-0.182509	0.134668	0.175337	715	-0.446458	0.0814403
PE.16.0.16.0.	0.0721882	0.134578	0.591678	715	-0.191585	0.335961
PE.16.0.16.1.	0.622537	0.134055	3.41881e-06	715	0.359789	0.885285
PE.16.0.18.1.	0.367406	0.134253	0.00620646	715	0.10427	0.630542
PE.16.0.18.2.	0.302898	0.135459	0.0253461	715	0.0373984	0.568398
PE.16.0.18.3...a.	0.297794	0.135607	0.0280916	715	0.0320043	0.563584
PE.16.0.18.3...b.	0.437498	0.135216	0.00121405	715	0.172475	0.702521
PE.16.0.20.3.	0.24498	0.135684	0.0709944	715	-0.0209606	0.510921
PE.16.0.20.4.	0.272975	0.133919	0.0415139	715	0.0104938	0.535456
PE.16.0.20.5.	0.286711	0.135031	0.0337291	715	0.0220502	0.551372
PE.16.0.22.6.	0.0567421	0.13473	0.673642	715	-0.207329	0.320813
PE.16.1.18.2.	0.459593	0.136469	0.000757855	715	0.192114	0.727072
PE.16.1.20.4.	0.357916	0.135672	0.00833741	715	0.0919989	0.623833
PE.17.0.18.1.	0.218118	0.134025	0.103642	715	-0.044571	0.480807
PE.17.0.18.2.	0.184691	0.135364	0.17244	715	-0.0806224	0.450004
PE.17.0.20.4.	0.228816	0.134552	0.0890223	715	-0.0349059	0.492538
PE.17.0.22.6.	0.0562233	0.134952	0.676958	715	-0.208283	0.320729
PE.18.0.18.1.	0.448278	0.135311	0.000923172	715	0.183068	0.713488
PE.18.0.18.2.	0.490522	0.135241	0.000286692	715	0.22545	0.755594
PE.18.0.20.3...a.	0.702471	0.134484	1.75607e-07	715	0.438882	0.96606
PE.18.0.20.3...b.	0.569619	0.134342	2.23437e-05	715	0.306309	0.832929
PE.18.0.20.4.	0.580971	0.135231	1.73791e-05	715	0.315918	0.846024
PE.18.0.22.4.	0.611018	0.133688	4.86589e-06	715	0.34899	0.873046
PE.18.0.22.5...n3.	0.720714	0.133762	7.12385e-08	715	0.45854	0.982888
PE.18.0.22.5...n6.	0.379859	0.134531	0.00474909	715	0.116178	0.64354
PE.18.0.22.6.	0.503329	0.134466	0.000181704	715	0.239776	0.766882
PE.18.1.18.1.	0.218074	0.137101	0.111697	715	-0.050644	0.486792
PE.18.1.18.2.	0.0855294	0.137255	0.53319	715	-0.18349	0.354549
PE.18.1.22.6...a.	-0.128344	0.135196	0.342462	715	-0.393328	0.13664
PE.18.1.22.6...b.	-0.0183527	0.135114	0.891955	715	-0.283176	0.246471
PE.20.0.20.4.	0.358844	0.139747	0.0102341	715	0.0849399	0.632748
PE.36.0.	0.15735	0.136029	0.247376	715	-0.109267	0.423967
PE.38.5...a.	0.204959	0.134323	0.127043	715	-0.0583141	0.468232
PE.38.5...b.	0.360723	0.1359	0.00794647	715	0.094359	0.627087
PE.O.16.0.18.2.	-0.290134	0.13722	0.0344832	715	-0.559085	-0.0211828
PE.O.16.0.20.3.	-0.117865	0.137614	0.391727	715	-0.387588	0.151858
PE.O.16.0.20.4.	-0.205689	0.137588	0.134923	715	-0.475361	0.0639835
PE.O.16.0.22.4.	-0.110356	0.136985	0.420467	715	-0.378847	0.158135
PE.O.16.0.22.6.	-0.37358	0.135499	0.00583228	715	-0.639158	-0.108002
PE.O.18.0.20.4.	-0.317934	0.135152	0.0186517	715	-0.582832	-0.0530361
PE.O.18.0.22.5.	-0.181826	0.136028	0.181327	715	-0.448441	0.0847889
PE.O.18.0.22.6.	-0.494452	0.13454	0.000237712	715	-0.75815	-0.230754
PE.O.18.1.18.2.	-0.179443	0.138836	0.19619	715	-0.451562	0.0926756
PE.O.18.1.22.6.	-0.432172	0.135849	0.0014663	715	-0.698436	-0.165908
PE.O.34.1.	-0.247329	0.139205	0.0756135	715	-0.520171	0.0255128
PE.O.36.5.	-0.160212	0.137061	0.242441	715	-0.428852	0.108428
PE.O.38.5...a.	-0.0595258	0.138286	0.666864	715	-0.330566	0.211515
PE.O.38.5...b.	-0.221627	0.137332	0.106569	715	-0.490798	0.0475437
PE.P.15.0.20.4...a.	0.0926883	0.137916	0.501544	715	-0.177627	0.363004
PE.P.15.0.20.4...b.	0.186862	0.135914	0.169178	715	-0.0795294	0.453253
PE.P.15.0.22.6...a.	-0.149038	0.136143	0.273643	715	-0.415878	0.117802
PE.P.15.0.22.6...b.	-0.102412	0.134059	0.444908	715	-0.365168	0.160344
PE.P.16.0.18.1.	0.0329724	0.138452	0.811765	715	-0.238394	0.304338
PE.P.16.0.18.2.	0.079174	0.138101	0.566438	715	-0.191504	0.349852
PE.P.16.0.18.3.	0.158522	0.137416	0.248668	715	-0.110813	0.427857
PE.P.16.0.20.3...a.	0.197423	0.136843	0.149106	715	-0.0707893	0.465635
PE.P.16.0.20.3...b.	0.3014	0.136538	0.0272838	715	0.0337855	0.569014
PE.P.16.0.20.4.	0.289783	0.137718	0.0353626	715	0.0198557	0.55971
PE.P.16.0.20.5.	0.232073	0.136106	0.0881766	715	-0.0346948	0.498841
PE.P.16.0.22.4.	0.068803	0.138106	0.61835	715	-0.201885	0.339491
PE.P.16.0.22.5...n3.	0.210219	0.138699	0.129609	715	-0.061631	0.482069
PE.P.16.0.22.5...n6.	-0.189775	0.137669	0.168052	715	-0.459606	0.0800562
PE.P.16.0.22.6.	-0.130587	0.136151	0.337491	715	-0.397443	0.136269
PE.P.17.0.20.4...a.	0.0200125	0.134766	0.88195	715	-0.244129	0.284154
PE.P.17.0.20.4...b.	0.0137486	0.135952	0.919448	715	-0.252717	0.280215
PE.P.17.0.22.6...a.	-0.1748	0.13498	0.195319	715	-0.439361	0.0897608
PE.P.17.0.22.6...b.	-0.309174	0.135146	0.022155	715	-0.57406	-0.0442878
PE.P.18.0.18.1.	-0.169805	0.138082	0.218795	715	-0.440446	0.100836
PE.P.18.0.18.2.	-0.252401	0.137331	0.0660767	715	-0.52157	0.0167678
PE.P.18.0.18.3.	-0.0850758	0.138303	0.538462	715	-0.35615	0.185998
PE.P.18.0.20.3...a.	-0.0573073	0.137016	0.675763	715	-0.325859	0.211244
PE.P.18.0.20.3...b.	-0.0359972	0.136695	0.79229	715	-0.303919	0.231925
PE.P.18.0.20.4.	0.0423932	0.136901	0.756816	715	-0.225933	0.310719
PE.P.18.0.20.5.	-0.0309797	0.136241	0.820122	715	-0.298012	0.236053
PE.P.18.0.22.4.	0.00954848	0.138221	0.944925	715	-0.261365	0.280462
PE.P.18.0.22.5...n3.	0.0677116	0.137331	0.621976	715	-0.201457	0.33688
PE.P.18.0.22.5...n6.	-0.504721	0.137065	0.000231106	715	-0.773368	-0.236074
PE.P.18.0.22.6.	-0.509648	0.13542	0.000167581	715	-0.775071	-0.244225
PE.P.18.1.18.1...a.	-0.18334	0.139037	0.18729	715	-0.455853	0.0891725
PE.P.18.1.18.1...b.	-0.211778	0.136944	0.121992	715	-0.480188	0.0566322
PE.P.18.1.18.2...a.	-0.107955	0.139184	0.437968	715	-0.380756	0.164846
PE.P.18.1.18.2...b.	-0.178678	0.137091	0.192455	715	-0.447376	0.0900204
PE.P.18.1.18.3.	0.135267	0.135275	0.317341	715	-0.129872	0.400406
PE.P.18.1.20.3...a.	0.125832	0.137924	0.361596	715	-0.144499	0.396163
PE.P.18.1.20.3...b.	-0.0569811	0.136621	0.676623	715	-0.324758	0.210796
PE.P.18.1.20.4...a.	0.0786584	0.139428	0.572653	715	-0.19462	0.351937
PE.P.18.1.20.4...b.	0.00617362	0.137676	0.964233	715	-0.263671	0.276019
PE.P.18.1.20.5...a.	0.150342	0.136182	0.269603	715	-0.116575	0.417259
PE.P.18.1.20.5...b.	-0.0254712	0.135625	0.851028	715	-0.291296	0.240354
PE.P.18.1.22.4.	-0.146078	0.139774	0.295974	715	-0.420035	0.127879
PE.P.18.1.22.5...a.	0.0889659	0.138521	0.520707	715	-0.182535	0.360467
PE.P.18.1.22.5...b.	-0.362942	0.137978	0.00852756	715	-0.633379	-0.0925051
PE.P.18.1.22.6...a.	-0.30096	0.135932	0.0268257	715	-0.567387	-0.0345333
PE.P.18.1.22.6...b.	-0.322792	0.135803	0.0174581	715	-0.588966	-0.0566181
PE.P.19.0.20.4...a.	-0.18363	0.136019	0.177005	715	-0.450227	0.0829672
PE.P.19.0.20.4...b.	-0.0372161	0.13857	0.788259	715	-0.308813	0.234381
PE.P.20.0.18.1.	-0.235001	0.151734	0.121438	715	-0.5324	0.0623976
PE.P.20.0.18.2.	-0.617253	0.147252	2.76738e-05	715	-0.905867	-0.328639
PE.P.20.0.20.4.	0.0263466	0.146683	0.857454	715	-0.261152	0.313845
PE.P.20.0.22.6.	-0.740367	0.141502	1.67512e-07	715	-1.01771	-0.463023
PE.P.20.1.20.4.	0.0366877	0.14016	0.793509	715	-0.238026	0.311401
PE.P.20.1.22.6.	-0.489588	0.136659	0.000340243	715	-0.75744	-0.221736
LPE.16.0...sn1.	-0.0665836	0.135618	0.623452	715	-0.332395	0.199228
LPE.16.0...sn2.	-0.0571593	0.135327	0.672748	715	-0.3224	0.208082
LPE.18.0...sn1.	0.222628	0.135928	0.101456	715	-0.0437909	0.489047
LPE.18.0...sn2.	0.255699	0.135621	0.0593765	715	-0.0101182	0.521516
LPE.18.1...sn1.	-0.0524429	0.137643	0.703198	715	-0.322223	0.217337
LPE.18.1...sn2.	-0.0420414	0.13717	0.75923	715	-0.310895	0.226812
LPE.18.2...sn1.	-0.140087	0.137537	0.308422	715	-0.40966	0.129486
LPE.18.2...sn2.	-0.119799	0.137997	0.385322	715	-0.390273	0.150675
LPE.20.4...sn1.	0.105618	0.138455	0.445561	715	-0.165754	0.37699
LPE.20.4...sn2.	0.136902	0.137981	0.321111	715	-0.133541	0.407345
LPE.22.6...sn1.	0.152775	0.143328	0.286462	715	-0.128148	0.433698
LPE.22.6...sn2.	0.0545659	0.14199	0.700761	715	-0.223735	0.332866
LPE.P.16.0.	0.178625	0.135092	0.186085	715	-0.0861553	0.443405
LPE.P.18.0.	0.0117028	0.135641	0.931245	715	-0.254154	0.277559
LPE.P.18.1.	0.0246909	0.136766	0.856733	715	-0.24337	0.292752
LPE.P.20.0.	-0.175101	0.138174	0.205067	715	-0.445922	0.09572
PI..38.5...b.	0.249899	0.138291	0.0707549	715	-0.0211514	0.520949
PI.15.MHDA.18.1..PI.17.0.18.1.	0.106893	0.14244	0.452987	715	-0.172289	0.386075
PI.15.MHDA.18.2..PI.17.0.18.2.	0.177777	0.138782	0.2002	715	-0.0942357	0.44979
PI.15.MHDA.20.4..PI.17.0.20.4.	0.43284	0.135314	0.00138009	715	0.167625	0.698055
PI.16.0.16.0.	0.341516	0.136906	0.0126125	715	0.0731802	0.609852
PI.16.0.16.1.	0.856491	0.133135	1.24922e-10	715	0.595546	1.11744
PI.16.0.20.3...a.	0.322189	0.138469	0.0199765	715	0.0507898	0.593588
PI.16.0.20.3...b.	0.311131	0.137399	0.0235478	715	0.041829	0.580433
PI.16.0.20.4.	0.686075	0.135395	4.03658e-07	715	0.420701	0.951449
PI.18.0.18.1.	0.0366813	0.138493	0.791117	715	-0.234765	0.308128
PI.18.0.20.2.	0.030503	0.137131	0.823974	715	-0.238274	0.29928
PI.18.0.20.3...a.	0.202192	0.138545	0.144455	715	-0.0693562	0.47374
PI.18.0.20.3...b.	0.00379999	0.136148	0.977733	715	-0.26305	0.27065
PI.18.0.20.4.	0.393793	0.138435	0.00444672	715	0.12246	0.665126
PI.18.0.22.4.	0.310275	0.138159	0.024718	715	0.0394834	0.581067
PI.18.0.22.5...n3.	0.404316	0.139058	0.00364284	715	0.131762	0.67687
PI.18.0.22.5...n6.	-0.460322	0.138283	0.000872066	715	-0.731357	-0.189287
PI.18.0.22.6.	-0.230426	0.137722	0.0943025	715	-0.500361	0.0395091
PI.18.1.18.2.	-0.0743851	0.140885	0.597509	715	-0.35052	0.20175
PI.20.0.20.4.	0.362918	0.135868	0.00756008	715	0.0966167	0.629219
PI.34.0.	0.227694	0.140107	0.104132	715	-0.0469157	0.502304
PI.34.1.	0.360744	0.137742	0.00881921	715	0.0907697	0.630718
PI.36.2.	0.193672	0.141094	0.169863	715	-0.0828722	0.470216
PI.37.6.	-0.818385	0.135544	1.56232e-09	715	-1.08405	-0.552719
PI.38.5...a.	0.457856	0.141204	0.00118479	715	0.181096	0.734616
PI.38.6.	-0.170374	0.139481	0.221902	715	-0.443757	0.103009
PI.39.6.	-0.283754	0.136248	0.0372856	715	-0.5508	-0.0167079
PIP1.38.4.	0.0348304	0.136304	0.79831	715	-0.232325	0.301986
LPI.18.0.	0.500286	0.140271	0.000361701	715	0.225355	0.775217
LPI.18.1...sn1.	0.227171	0.137491	0.0984825	715	-0.0423114	0.496653
LPI.18.1...sn2.	0.00554455	0.136551	0.967611	715	-0.262095	0.273185
LPI.18.2...sn1.	0.624664	0.135246	3.86086e-06	715	0.359582	0.889746
LPI.18.2...sn2.	0.588891	0.134521	1.19941e-05	715	0.32523	0.852552
LPI.20.4...sn1.	0.778295	0.133221	5.15404e-09	715	0.517182	1.03941
LPI.20.4...sn2.	0.795571	0.133936	2.85125e-09	715	0.533056	1.05809
PS.36.1.	0.417994	0.137558	0.00237624	715	0.14838	0.687608
PS.36.2.	0.27635	0.13545	0.0413278	715	0.010868	0.541832
PS.38.3.	0.251842	0.136194	0.0644379	715	-0.0150982	0.518782
PS.38.4.	0.236625	0.134911	0.0794419	715	-0.0278006	0.501051
PS.38.5.	0.13745	0.136131	0.312641	715	-0.129367	0.404267
PS.40.5.	0.193468	0.133303	0.146685	715	-0.0678059	0.454742
PS.40.6.	0.0728291	0.13439	0.587872	715	-0.190575	0.336234
PG.34.1.	0.182367	0.135886	0.179578	715	-0.0839696	0.448704
PG.36.1.	0.687485	0.135613	3.98966e-07	715	0.421684	0.953286
PG.36.2.	0.449421	0.1347	0.000848508	715	0.185409	0.713433
CE.14.0.	-0.147239	0.135115	0.275832	715	-0.412064	0.117586
CE.15.0.	-0.297387	0.134419	0.0269397	715	-0.560848	-0.0339258
CE.16.0.	0.209628	0.136869	0.125621	715	-0.0586352	0.477891
CE.16.1.	0.852886	0.135209	2.82856e-10	715	0.587876	1.1179
CE.16.2.	0.130297	0.139294	0.349577	715	-0.142719	0.403313
CE.17.0.	-0.215914	0.133453	0.105685	715	-0.477482	0.0456539
CE.17.1.	0.182341	0.13502	0.176864	715	-0.0822982	0.44698
CE.18.0.	0.133415	0.137082	0.330431	715	-0.135266	0.402096
CE.18.1.	0.175014	0.136608	0.200146	715	-0.0927377	0.442766
CE.18.2.	0.235409	0.140745	0.0944075	715	-0.0404512	0.511269
CE.18.3.	0.179502	0.139797	0.199133	715	-0.0945001	0.453504
CE.20.0.	0.0803362	0.138028	0.560548	715	-0.190199	0.350871
CE.20.1.	-0.128197	0.136528	0.34774	715	-0.395792	0.139398
CE.20.2.	0.30367	0.138534	0.028378	715	0.0321434	0.575197
CE.20.3.	0.632943	0.140586	6.72659e-06	715	0.357394	0.908492
CE.20.4.	-0.301745	0.135991	0.026496	715	-0.568287	-0.0352026
CE.20.5.	-0.0889318	0.137069	0.51646	715	-0.357587	0.179723
CE.22.0.	-0.0030187	0.141411	0.982969	715	-0.280184	0.274147
CE.22.1.	-0.0200141	0.139006	0.885517	715	-0.292466	0.252438
CE.22.4.	0.00383114	0.136727	0.977646	715	-0.264154	0.271816
CE.22.5.	-0.286233	0.136184	0.0355695	715	-0.553154	-0.0193124
CE.22.6.	-0.271028	0.135247	0.0450753	715	-0.536112	-0.00594388
CE.24.1.	-0.00545661	0.141648	0.969271	715	-0.283087	0.272173
CE.24.4.	-0.0191116	0.13597	0.88822	715	-0.285613	0.24739
CE.24.5.	0.053703	0.136812	0.694665	715	-0.214449	0.321855
CE.24.6.	-0.0246015	0.137221	0.857715	715	-0.293555	0.244352
COH	0.507519	0.141713	0.000341872	715	0.229762	0.785276
DE.16.0.	0.391502	0.135498	0.0038603	715	0.125926	0.657078
DE.18.1.	0.530616	0.137175	0.000109649	715	0.261753	0.799479
DE.18.2.	0.0280227	0.138147	0.839254	715	-0.242745	0.298791
DE.20.4.	0.0404904	0.135783	0.765551	715	-0.225644	0.306625
DE.20.5.	0.592025	0.13525	1.20171e-05	715	0.326935	0.857115
DE.22.6.	0.127071	0.134288	0.34402	715	-0.136133	0.390275
deDE.18.2.	0.211649	0.139803	0.130049	715	-0.0623649	0.485663
deDE.20.4.	0.309438	0.135428	0.022319	715	0.0439991	0.574877
methyl.CE.18.0.	-0.269312	0.139652	0.0537991	715	-0.54303	0.00440592
methyl.CE.18.1.	-0.532696	0.139294	0.000131162	715	-0.805712	-0.25968
methyl.CE.18.2.	-0.71017	0.139358	3.46886e-07	715	-0.983312	-0.437028
methyl.CE.20.4.	-0.567086	0.139353	4.71327e-05	715	-0.840218	-0.293954
methyl.CE.22.6.	-0.899966	0.134145	1.96108e-11	715	-1.16289	-0.637042
methyl.DE.18.1.	-0.681051	0.137576	7.40728e-07	715	-0.9507	-0.411402
methyl.DE.18.2.	-0.928129	0.135688	7.91016e-12	715	-1.19408	-0.662181
dimethyl.CE.18.1.	-0.794241	0.141138	1.82929e-08	715	-1.07087	-0.517611
dimethyl.CE.18.2.	-0.786595	0.140774	2.30146e-08	715	-1.06251	-0.510678
dimethyl.CE.20.4.	-0.737836	0.13926	1.16899e-07	715	-1.01079	-0.464886
dimethyl.CE.22.6.	-0.87377	0.135797	1.23997e-10	715	-1.13993	-0.607608
FA.14.0.	-0.0146827	0.135246	0.91355	715	-0.279765	0.250399
FA.15.0.	-0.0928342	0.134352	0.48958	715	-0.356164	0.170496
FA.16.0.	0.0858506	0.134699	0.523895	715	-0.178159	0.349861
FA.16.1.	0.365746	0.135724	0.00704336	715	0.099727	0.631765
FA.17.1.	0.220707	0.136271	0.105315	715	-0.0463842	0.487798
FA.18.0.	-0.349089	0.134102	0.00923707	715	-0.611929	-0.0862491
FA.18.1.	0.182146	0.13502	0.177329	715	-0.0824932	0.446785
FA.18.2.	0.181744	0.135727	0.180559	715	-0.0842809	0.447769
FA.18.3.	0.399066	0.135728	0.00328021	715	0.133039	0.665093
FA.20.2.	0.208583	0.135824	0.124613	715	-0.057632	0.474798
FA.20.3.	0.164351	0.13926	0.23793	715	-0.108599	0.437301
FA.20.4.	0.0763146	0.139298	0.583793	715	-0.196709	0.349339
FA.20.5.	0.0793507	0.140442	0.572069	715	-0.195916	0.354617
FA.22.5.	0.0775848	0.142721	0.586708	715	-0.202148	0.357318
FA.22.6.	-0.0915661	0.139218	0.510719	715	-0.364433	0.181301
AC.10.0.	-0.0532986	0.134956	0.692893	715	-0.317812	0.211215
AC.12.0.	-0.0683067	0.135296	0.613652	715	-0.333487	0.196873
AC.12.1.	0.209916	0.134802	0.119418	715	-0.0542959	0.474128
AC.13.0.	-0.278145	0.135516	0.0401223	715	-0.543756	-0.0125336
AC.14.0.	-0.104946	0.137479	0.445249	715	-0.374405	0.164513
AC.14.1.	0.101664	0.135006	0.451427	715	-0.162948	0.366276
AC.14.2.	0.0071285	0.13571	0.958109	715	-0.258863	0.27312
AC.15.0...a.	-0.227558	0.136307	0.0950275	715	-0.49472	0.0396037
AC.15.0...b.	-0.106876	0.137856	0.438176	715	-0.377074	0.163322
AC.16.0.	0.0520525	0.1387	0.707447	715	-0.219799	0.323904
AC.16.1.	0.397647	0.137822	0.00391133	715	0.127516	0.667778
AC.17.0.	-0.121275	0.136626	0.374734	715	-0.389062	0.146512
AC.18.0.	-0.342195	0.135865	0.0117809	715	-0.60849	-0.0758996
AC.18.1.	0.0599455	0.138521	0.665195	715	-0.211556	0.331447
AC.18.2.	0.0209598	0.139927	0.88093	715	-0.253297	0.295217
AC.18.3.	0.215948	0.139484	0.121576	715	-0.0574406	0.489337
AC.20.3...a.	-0.0229704	0.137911	0.867716	715	-0.293276	0.247335
AC.20.3...b.	0.0147272	0.137183	0.914507	715	-0.254151	0.283606
AC.20.4.	-0.0628292	0.138232	0.649455	715	-0.333764	0.208106
AC.20.5.	0.112455	0.138023	0.415212	715	-0.15807	0.38298
AC.22.5.	-0.0141019	0.138783	0.919065	715	-0.286117	0.257913
AC.22.6.	-0.152773	0.137794	0.267555	715	-0.422849	0.117303
AC.24.0.	-0.252328	0.146636	0.0852901	715	-0.539735	0.0350786
AC.24.1...a.	-0.0509717	0.141045	0.717811	715	-0.32742	0.225476
AC.24.1...b.	-0.51021	0.14644	0.000493796	715	-0.797232	-0.223188
AC.26.0.	-0.316259	0.137642	0.0215797	715	-0.586037	-0.0464807
AC.26.1.	-0.091069	0.141296	0.519236	715	-0.368009	0.185871
AC.14.0..OH	0.0587686	0.135451	0.66438	715	-0.206715	0.324253
AC.14.1..OH	0.0202254	0.13511	0.881005	715	-0.24459	0.285041
AC.16.0..OH	0.0355248	0.136979	0.79537	715	-0.232954	0.304004
AC.16.1..OH	0.197882	0.135918	0.145422	715	-0.0685173	0.464281
AC.18.0..OH	-0.0318968	0.13876	0.818193	715	-0.303866	0.240073
AC.18.1..OH	0.155671	0.135559	0.25082	715	-0.110025	0.421367
AC.20.3..OH	-0.00420215	0.142552	0.976483	715	-0.283604	0.2752
AC.22.5..OH	-0.08676	0.139283	0.533346	715	-0.359755	0.186235
AC.24.0..OH	0.0693661	0.141759	0.624612	715	-0.208482	0.347214
AC.24.1..OH	-0.150635	0.136424	0.26952	715	-0.418026	0.116756
CA	0.138723	0.139659	0.320563	715	-0.135009	0.412455
dxCA	0.336762	0.14088	0.0168292	715	0.0606372	0.612887
DG.14.0.16.0.	0.383172	0.135076	0.00455797	715	0.118423	0.647921
DG.14.0.18.2.	0.446485	0.133835	0.000849656	715	0.184168	0.708802
DG.16.0.16.0.	0.563588	0.13368	2.48718e-05	715	0.301575	0.825601
DG.16.0.16.1.	0.840492	0.132392	2.17416e-10	715	0.581004	1.09998
DG.16.0.18.1.	0.706614	0.134343	1.44218e-07	715	0.443302	0.969926
DG.16.0.18.2.	0.760915	0.134084	1.38749e-08	715	0.49811	1.02372
DG.16.0.20.4.	0.83199	0.131148	2.24036e-10	715	0.57494	1.08904
DG.16.0.22.5.	0.771679	0.132565	5.84481e-09	715	0.511852	1.03151
DG.16.0.22.6.	0.493737	0.13297	0.000204689	715	0.233116	0.754358
DG.16.1.18.1.	0.948394	0.132739	9.01052e-13	715	0.688226	1.20856
DG.18.0.18.1.	0.655826	0.135536	1.30653e-06	715	0.390175	0.921477
DG.18.0.18.2.	0.66239	0.135313	9.818e-07	715	0.397177	0.927603
DG.18.0.20.4.	0.736642	0.132732	2.85951e-08	715	0.476487	0.996797
DG.18.0.22.6.	-0.100845	0.134831	0.454501	715	-0.365114	0.163424
DG.18.1.18.1.	0.71846	0.134573	9.35674e-08	715	0.454697	0.982223
DG.18.1.18.2.	0.722476	0.134746	8.24214e-08	715	0.458374	0.986578
DG.18.1.18.3.	0.746193	0.133825	2.46301e-08	715	0.483896	1.00849
DG.18.1.20.3.	0.457632	0.134108	0.000643917	715	0.19478	0.720484
DG.18.1.20.4.	0.942562	0.130978	6.18517e-13	715	0.685845	1.19928
DG.18.1.20.5.	0.818638	0.132391	6.26923e-10	715	0.559152	1.07812
DG.18.1.22.5.	0.591954	0.134461	1.07049e-05	715	0.32841	0.855498
DG.18.1.22.6.	0.487979	0.134159	0.000275478	715	0.225027	0.750931
DG.18.2.18.2.	0.578273	0.136162	2.16699e-05	715	0.311395	0.845151
DG.18.2.20.4.	0.89731	0.132437	1.24068e-11	715	0.637733	1.15689
DG.18.2.22.6.	0.420253	0.134637	0.0018	715	0.156364	0.684142
TG.48.0...NL.16.0.	0.360733	0.135232	0.00764136	715	0.0956783	0.625788
TG.48.0...NL.18.0.	0.134777	0.135463	0.319769	715	-0.13073	0.400284
TG.48.1...NL.16.1.	0.8215	0.133487	7.54847e-10	715	0.559865	1.08313
TG.48.1...NL.18.1.	0.469409	0.134383	0.000477522	715	0.206018	0.7328
TG.48.2...NL.14.0.	0.664157	0.13354	6.57627e-07	715	0.402419	0.925895
TG.48.2...NL.14.1.	0.701	0.13334	1.46223e-07	715	0.439654	0.962346
TG.48.2...NL.16.1.	0.878619	0.133739	5.04295e-11	715	0.616491	1.14075
TG.48.2...NL.18.2.	0.57916	0.133736	1.487e-05	715	0.317037	0.841283
TG.48.3...NL.14.0.	0.714414	0.133826	9.37898e-08	715	0.452115	0.976713
TG.48.3...NL.16.1.	0.838663	0.133982	3.86132e-10	715	0.576058	1.10127
TG.48.3...NL.18.3.	0.559274	0.134179	3.07131e-05	715	0.296283	0.822265
TG.49.1...NL.16.1.	0.5711	0.134376	2.13746e-05	715	0.307723	0.834477
TG.49.1...NL.17.1.	0.581914	0.134414	1.4961e-05	715	0.318463	0.845365
TG.50.0...NL.18.0.	0.335673	0.135285	0.0130935	715	0.0705144	0.600832
TG.50.1...NL.14.0.	0.295797	0.135229	0.0287154	715	0.0307482	0.560846
TG.50.1...NL.16.0.	0.672218	0.13465	5.96577e-07	715	0.408304	0.936132
TG.50.1...NL.18.1.	0.650243	0.134667	1.37558e-06	715	0.386296	0.91419
TG.50.2...NL.14.0.	0.490687	0.134246	0.000257052	715	0.227565	0.753809
TG.50.2...NL.16.1.	0.998956	0.133602	7.59727e-14	715	0.737096	1.26082
TG.50.2...NL.18.1.	0.793843	0.133265	2.57134e-09	715	0.532644	1.05504
TG.50.2...NL.18.2.	0.669669	0.134444	6.32492e-07	715	0.406159	0.933179
TG.50.3...NL.14.0.	0.623421	0.134162	3.37175e-06	715	0.360463	0.886379
TG.50.3...NL.14.1.	0.667903	0.133785	5.96511e-07	715	0.405684	0.930122
TG.50.3...NL.16.1.	1.07817	0.133263	5.94116e-16	715	0.816975	1.33937
TG.50.3...NL.18.2.	0.887725	0.132911	2.40452e-11	715	0.627219	1.14823
TG.50.3...NL.18.3.	0.763623	0.133548	1.07817e-08	715	0.501869	1.02538
TG.50.4...NL.14.0.	0.658041	0.134549	1.00471e-06	715	0.394325	0.921757
TG.50.4...NL.18.3.	0.841476	0.133601	3.00646e-10	715	0.579618	1.10333
TG.50.4...NL.20.4.	0.663206	0.132956	6.09537e-07	715	0.402612	0.9238
TG.51.0...NL.16.0.	0.302432	0.134823	0.024885	715	0.0381789	0.566685
TG.51.1...NL.17.0.	0.548898	0.13349	3.92396e-05	715	0.287258	0.810538
TG.51.2...NL.15.0.	0.456553	0.134473	0.000685949	715	0.192986	0.72012
TG.51.2...NL.17.0.	0.668839	0.132996	4.93023e-07	715	0.408167	0.929511
TG.51.2...NL.17.1.	0.804402	0.133009	1.46894e-09	715	0.543704	1.0651
TG.52.1...NL.18.0.	0.538859	0.135204	6.73299e-05	715	0.273859	0.803859
TG.52.1...NL.18.1.	0.572496	0.135257	2.30935e-05	715	0.307392	0.8376
TG.52.2...NL.16.0.	0.842423	0.133463	2.7538e-10	715	0.580836	1.10401
TG.52.2...NL.18.2.	0.587634	0.135063	1.3563e-05	715	0.322911	0.852357
TG.52.3...NL.16.1.	0.814731	0.134236	1.2838e-09	715	0.551628	1.07783
TG.52.3...NL.18.2.	0.871184	0.134059	8.1112e-11	715	0.608428	1.13394
TG.52.4...NL.16.1.	0.902986	0.134487	1.88967e-11	715	0.639391	1.16658
TG.52.4...NL.18.2.	0.83275	0.134763	6.43511e-10	715	0.568615	1.09689
TG.52.4...NL.18.3.	0.888319	0.133155	2.53492e-11	715	0.627335	1.1493
TG.52.5...NL.18.3.	0.905385	0.134065	1.44488e-11	715	0.642618	1.16815
TG.52.5...NL.20.4.	1.01745	0.130525	6.44062e-15	715	0.761621	1.27328
TG.52.5...NL.20.5.	0.800943	0.131874	1.25124e-09	715	0.54247	1.05942
TG.53.2...NL.17.1.	0.632653	0.133893	2.30033e-06	715	0.370223	0.895083
TG.53.2...NL.18.1.	0.575185	0.13385	1.72949e-05	715	0.312839	0.837531
TG.54.0...NL.18.0.	0.185517	0.136126	0.172935	715	-0.08129	0.452324
TG.54.1...NL.18.1.	0.39613	0.136415	0.00368589	715	0.128757	0.663503
TG.54.2...NL.18.0.	0.598687	0.135536	9.99969e-06	715	0.333036	0.864338
TG.54.2...NL.20.1.	0.672246	0.135461	6.95327e-07	715	0.406742	0.93775
TG.54.3...NL.18.1.	0.492818	0.135854	0.000286119	715	0.226544	0.759092
TG.54.3...NL.18.2.	0.608022	0.136304	8.16578e-06	715	0.340866	0.875178
TG.54.4...NL.18.2.	0.513633	0.136266	0.00016369	715	0.246552	0.780714
TG.54.4...NL.20.3.	0.779917	0.132563	4.02026e-09	715	0.520094	1.03974
TG.54.5...NL.18.3.	0.664651	0.135104	8.67491e-07	715	0.399847	0.929455
TG.54.5...NL.20.4.	1.10945	0.129864	1.3066e-17	715	0.854917	1.36398
TG.54.6...NL.18.3.	0.635195	0.135574	2.79655e-06	715	0.36947	0.90092
TG.54.6...NL.20.4.	1.13734	0.130308	2.59093e-18	715	0.881936	1.39274
TG.54.6...NL.20.5.	1.01419	0.130872	9.22479e-15	715	0.757681	1.2707
TG.54.6...NL.22.6.	0.664934	0.132132	4.84541e-07	715	0.405955	0.923913
TG.54.7...NL.20.5.	1.01685	0.131977	1.31098e-14	715	0.758175	1.27552
TG.54.7...NL.22.6.	0.781558	0.132656	3.82407e-09	715	0.521552	1.04156
TG.56.6...NL.20.4.	0.932621	0.131802	1.48478e-12	715	0.674289	1.19095
TG.56.6...NL.22.5.	0.819039	0.133681	8.96629e-10	715	0.557024	1.08105
TG.56.7...NL.20.4.	0.938951	0.132395	1.32134e-12	715	0.679457	1.19845
TG.56.7...NL.20.5.	0.868959	0.133106	6.65074e-11	715	0.608071	1.12985
TG.56.7...NL.22.5.	0.891271	0.133772	2.6905e-11	715	0.629078	1.15346
TG.56.7...NL.22.6.	0.650071	0.133548	1.12903e-06	715	0.388317	0.911825
TG.56.8...NL.20.4.	0.913632	0.132742	5.86937e-12	715	0.653458	1.17381
TG.56.8...NL.20.5.	0.841966	0.133822	3.14054e-10	715	0.579675	1.10426
TG.56.8...NL.22.6.	0.696397	0.133905	1.9855e-07	715	0.433943	0.958851
TG.56.9...NL.22.6.	0.709348	0.134332	1.28779e-07	715	0.446057	0.972639
TG.58.10...NL.22.6.	0.519452	0.134561	0.000113225	715	0.255712	0.783192
TG.58.8...NL.22.6.	0.444157	0.134933	0.0009959	715	0.179688	0.708626
TG.58.9...NL.22.6.	0.480271	0.135098	0.000377997	715	0.215479	0.745063
TG.O.50.1...NL.15.0.	0.424537	0.137004	0.00194356	715	0.156009	0.693065
TG.O.50.1...NL.16.0.	0.317001	0.138491	0.0220812	715	0.0455586	0.588443
TG.O.50.1...NL.17.1.	0.197827	0.139578	0.156389	715	-0.0757459	0.4714
TG.O.50.1...NL.18.1.	0.336153	0.136977	0.0141246	715	0.0676781	0.604628
TG.O.50.2...NL.16.1.	0.643114	0.134521	1.74634e-06	715	0.379453	0.906775
TG.O.50.2...NL.18.1.	0.493886	0.134808	0.000248666	715	0.229662	0.75811
TG.O.50.2...NL.18.2.	0.430519	0.136419	0.00160026	715	0.163138	0.6979
TG.O.50.3...NL.18.2.	0.536645	0.134421	6.5445e-05	715	0.27318	0.80011
TG.O.52.0...NL.16.0.	0.214888	0.137886	0.119128	715	-0.0553686	0.485145
TG.O.52.1...NL.16.0.	0.353199	0.136651	0.00974682	715	0.085363	0.621035
TG.O.52.1...NL.18.1.	0.344619	0.136775	0.0117486	715	0.07654	0.612698
TG.O.52.2...NL.16.0.	0.55248	0.137266	5.7002e-05	715	0.283439	0.821521
TG.O.52.2...NL.17.1.	0.597483	0.136208	1.15159e-05	715	0.330515	0.864451
TG.O.52.2...NL.18.1.	0.578226	0.137911	2.75579e-05	715	0.30792	0.848532
TG.O.54.2...NL.17.1.	0.346052	0.136374	0.011164	715	0.078759	0.613345
TG.O.54.2...NL.18.1.	0.540865	0.135689	6.71803e-05	715	0.274915	0.806815
TG.O.54.3...NL.17.1.	0.578367	0.136131	2.1511e-05	715	0.31155	0.845184
TG.O.54.3...NL.18.1.	0.564543	0.136807	3.68235e-05	715	0.296401	0.832685
TG.O.54.4...NL.17.1.	0.501722	0.139391	0.000318973	715	0.228516	0.774928
TG.O.54.4...NL.18.2.	0.627516	0.137131	4.73893e-06	715	0.358739	0.896293
Ubiquinone	0.678571	0.136124	6.19782e-07	715	0.411768	0.945374
CE.18.2....OH.	0.156545	0.140653	0.265715	715	-0.119135	0.432225
CE.20.4....OH.	-0.123816	0.1418	0.382569	715	-0.401744	0.154112
CE.22.6....OH.	-0.318163	0.162894	0.0507969	715	-0.637435	0.00110924
LPC.18.2....OH.	-0.204962	0.142693	0.150891	715	-0.48464	0.0747163
LPC.20.4....OH.	0.0505304	0.139189	0.71658	715	-0.22228	0.323341
LPC.22.6....OH.	-0.123795	0.140282	0.37752	715	-0.398748	0.151158
PC.36.4....OH.	0.797355	0.137937	7.44426e-09	715	0.526998	1.06771
PC.38.6....OH.	0.282321	0.146065	0.0532548	715	-0.0039664	0.568608

[truncated: 16 more sheets: ST10_LWAS - sex, ST11_LSEA - ASD, ST12_LSEA - IQDQ, ST13_LSEA - sleep, ST14_LSEA - age, ST15_LSEA - Tanner, ST16_LSEA - BMI, ST17_LSEA - sex, ST18_SMR, ST19_ANCOM ASDtaxa, ST20_ANCOM ASDpathway, ST21_ANCOM IQDQtaxa, ST22_ANCOM IQDQpathway, ST23_ANCOM sleeptaxa, ST24_ANCOM sleeppathway, ST25_Variance analysis]
